# Supplementary material for: Extending the range of graph neural networks with global encodings
Source: Nat Commun. 2026 Feb 18;17:1855. doi: 10.1038/s41467-026-69715-3 (PMC12920779; doi:10.1038/s41467-026-69715-3)
Supplement: Supplementary file 3 — Source Data [file 41467_2026_69715_MOESM3_ESM.zip]

Archive with 27 entries (25 files):
- 674103_1_data_set_12246662_t9wz2j/
- 674103_1_data_set_12246662_t9wz2j/source_data/
- 674103_1_data_set_12246662_t9wz2j/source_data/figure_2a.dat
- 674103_1_data_set_12246662_t9wz2j/source_data/figure_2b.dat
- 674103_1_data_set_12246662_t9wz2j/source_data/figure_2c.dat
- 674103_1_data_set_12246662_t9wz2j/source_data/figure_3.dat
- 674103_1_data_set_12246662_t9wz2j/source_data/figure_4.dat
- 674103_1_data_set_12246662_t9wz2j/source_data/figure_5a_aggr.dat
- 674103_1_data_set_12246662_t9wz2j/source_data/figure_5a_bcast.dat
- 674103_1_data_set_12246662_t9wz2j/source_data/figure_5b_aggr.dat
- 674103_1_data_set_12246662_t9wz2j/source_data/figure_5b_bcast.dat
- 674103_1_data_set_12246662_t9wz2j/source_data/figure_5c_aggr.dat
- 674103_1_data_set_12246662_t9wz2j/source_data/figure_5c_bcast.dat
- 674103_1_data_set_12246662_t9wz2j/source_data/figure_SI1.csv
- 674103_1_data_set_12246662_t9wz2j/source_data/figure_si2.dat
- 674103_1_data_set_12246662_t9wz2j/source_data/figure_si3.dat
- 674103_1_data_set_12246662_t9wz2j/source_data/figure_si5_aggr.csv
- 674103_1_data_set_12246662_t9wz2j/source_data/figure_si5_bcast.csv
- 674103_1_data_set_12246662_t9wz2j/source_data/figure_si6_aggr.csv
- 674103_1_data_set_12246662_t9wz2j/source_data/figure_si6_bcast.csv
- 674103_1_data_set_12246662_t9wz2j/source_data/figure_si7_aggr.csv
- 674103_1_data_set_12246662_t9wz2j/source_data/figure_si7_bcast.csv
- 674103_1_data_set_12246662_t9wz2j/source_data/table_1.csv
- 674103_1_data_set_12246662_t9wz2j/source_data/table_si3.csv
- 674103_1_data_set_12246662_t9wz2j/source_data/table_si4.csv
- 674103_1_data_set_12246662_t9wz2j/source_data/table_si5.csv
- 674103_1_data_set_12246662_t9wz2j/source_data/table_si6.csv
