# Supplementary material for: Extending the range of graph neural networks with global encodings
Source: Nat Commun. 2026 Feb 18;17:1855. doi: 10.1038/s41467-026-69715-3 (PMC12920779; doi:10.1038/s41467-026-69715-3)
Supplement: Supplementary file 3 — Source Data [file 41467_2026_69715_MOESM3_ESM.zip › 674103_1_data_set_12246662_t9wz2j/source_data/figure_2a.dat]

Model: Reference
Distance Na9(A) Energy Na9(meV) Distances Na8(A) Energy Na8(meV)
3.100000 0.000000 3.100000 0.000000
3.106061 0.000000 3.106061 0.000000
3.112121 0.000000 3.112121 0.000000
3.118182 0.000000 3.118182 0.000000
3.124242 0.000000 3.124242 0.000000
3.130303 0.000000 3.130303 0.000000
3.136364 0.000000 3.136364 0.000000
3.142424 0.000000 3.142424 0.000000
3.148485 0.000000 3.148485 0.000000
3.154546 0.000000 3.154546 0.000000
3.160606 0.000000 3.160606 0.000000
3.166667 0.000000 3.166667 0.000000
3.172727 64.323112 3.172727 133.076265
3.178788 60.145844 3.178788 127.290934
3.184849 56.128744 3.184849 121.732511
3.190909 52.263718 3.190909 116.263025
3.196970 48.549112 3.196970 110.936575
3.203030 44.983301 3.203030 105.771534
3.209091 41.564669 3.209091 100.679673
3.215152 38.291644 3.215152 95.821626
3.221212 35.162684 3.221212 91.036975
3.227273 32.176249 3.227273 86.399749
3.233333 29.330846 3.233333 81.907429
3.239394 26.624991 3.239394 77.493645
3.245454 24.067566 3.245454 73.296294
3.251515 21.647785 3.251515 69.168322
3.257576 19.363184 3.257576 65.197177
3.263637 17.212383 3.263637 61.357543
3.269697 15.194010 3.269697 57.606108
3.275758 13.306723 3.275758 54.046698
3.281818 11.549198 3.281818 50.554164
3.287879 9.920120 3.287879 47.224794
3.293939 8.418204 3.293939 44.010550
3.300000 7.050421 3.300000 40.891465
3.306061 5.811012 3.306061 37.953354
3.312121 4.694946 3.312121 35.079155
3.318182 3.700993 3.318182 32.364909
3.324242 2.827948 3.324242 29.752526
3.330303 2.074611 3.330303 27.243255
3.336363 1.439800 3.336363 24.891639
3.342424 0.922347 3.342424 22.602353
3.348485 0.533754 3.348485 20.486996
3.354546 0.260336 3.354546 18.456744
3.360606 0.100798 3.360606 16.532253
3.366667 0.054016 3.366667 14.749881
3.372727 0.118875 3.372727 13.025581
3.378788 0.294270 3.378788 11.463110
3.384848 0.585799 3.384848 9.976541
3.390909 0.992564 3.390909 8.606323
3.396970 1.506557 3.396970 7.362466
3.403031 2.126701 3.403031 6.174584
3.409091 2.851931 3.409091 5.154964
3.415151 3.681183 3.415151 4.193988
3.421212 4.626612 3.421212 3.344703
3.427273 5.674988 3.427273 2.602481
3.433333 6.824164 3.433333 1.915171
3.439394 8.073096 3.439394 1.393074
3.445455 9.421903 3.445455 0.922981
3.451515 10.882104 3.451515 0.568331
3.457576 12.438850 3.457576 0.303422
3.463636 14.091089 3.463636 0.095912
3.469697 15.837779 3.469697 0.035729
3.475758 17.690279 3.475758 0.024977
3.481818 19.638037 3.481818 0.132041
3.487879 21.676986 3.487879 0.320605
3.493939 23.806052 3.493939 0.573511
3.500000 26.039908 3.500000 0.955180
3.506061 28.361686 3.506061 1.383848
3.512121 30.770220 3.512121 1.928369
3.518182 33.273567 3.518182 2.541972
3.524242 35.868321 3.524242 3.221757
3.530303 38.546350 3.530303 4.022439
3.536364 41.313995 3.536364 4.867702
3.542424 44.171318 3.542424 5.828929
3.548485 47.108252 3.548485 6.850641
3.554545 50.133783 3.554545 7.944318
3.560606 53.242542 3.560606 9.136133
3.566667 56.427281 3.566667 10.369330
3.572727 59.702538 3.572727 11.731794
3.578788 63.050635 3.578788 13.141645
3.584849 66.480294 3.584849 14.619428
3.590909 69.986075 3.590909 16.187608
3.596970 73.566586 3.596970 17.795239
3.603030 77.223539 3.603030 19.527730
3.609091 80.950700 3.609091 21.299841
3.615152 84.751651 3.615152 23.143543
3.621212 88.620171 3.621212 25.069810
3.627273 92.557177 3.627273 27.036425
3.633333 96.560508 3.633333 29.112106
3.639394 100.624688 3.639394 31.227592
3.645454 104.754768 3.645454 33.431731
3.651515 108.940750 3.651515 35.693876
3.657576 113.183096 3.657576 37.990768
3.663636 117.560312 3.663636 40.393084
3.669697 0.000000 3.669697 0.000000
3.675757 0.000000 3.675757 0.000000
3.681818 0.000000 3.681818 0.000000
3.687879 0.000000 3.687879 0.000000
3.693939 0.000000 3.693939 0.000000
3.700000 0.000000 3.700000 0.000000

Model: SchNet+RANGE
Distance Na9(A) Energy Na9(meV) Distances Na8(A) Energy Na8(meV)
3.100000 126.273636 3.100000 213.089935
3.106061 120.286697 3.106061 205.479767
3.112121 114.444763 3.112121 198.065979
3.118182 108.770996 3.118182 190.855560
3.124242 103.291336 3.124242 183.793060
3.130303 97.955551 3.130303 176.884018
3.136364 92.768967 3.136364 170.149506
3.142424 87.726654 3.142424 163.556366
3.148485 82.822708 3.148485 157.104004
3.154546 78.076859 3.154546 150.790985
3.160606 73.464600 3.160606 144.630783
3.166667 68.966095 3.166667 138.617691
3.172727 64.603149 3.172727 132.744843
3.178788 60.398209 3.178788 127.021988
3.184849 56.353729 3.184849 121.444931
3.190909 52.463837 3.190909 116.014618
3.196970 48.742096 3.196970 110.723907
3.203030 45.189056 3.203030 105.570282
3.209091 41.780121 3.209091 100.557373
3.215152 38.506500 3.215152 95.680923
3.221212 35.391235 3.221212 90.942169
3.227273 32.402863 3.227273 86.334641
3.233333 29.551727 3.233333 81.861435
3.239394 26.832153 3.239394 77.527542
3.245454 24.249481 3.245454 73.323578
3.251515 21.808105 3.251515 69.248138
3.257576 19.515625 3.257576 65.318314
3.263637 17.362244 3.263637 61.513153
3.269697 15.333099 3.269697 57.824875
3.275758 13.434174 3.275758 54.259766
3.281818 11.673584 3.281818 50.808929
3.287879 10.041351 3.287879 47.478317
3.293939 8.529358 3.293939 44.265854
3.300000 7.151703 3.300000 41.179443
3.306061 5.905609 3.306061 38.208771
3.312121 4.782410 3.312121 35.357834
3.318182 3.792725 3.318182 32.623596
3.324242 2.924591 3.324242 29.996368
3.330303 2.173279 3.330303 27.491791
3.336363 1.529388 3.336363 25.106171
3.342424 0.991394 3.342424 22.835358
3.348485 0.578033 3.348485 20.680237
3.354546 0.277649 3.354546 18.640381
3.360606 0.081757 3.360606 16.705780
3.366667 0.000000 3.366667 14.884674
3.372727 0.043671 3.372727 13.173279
3.378788 0.208374 3.378788 11.565399
3.384848 0.470673 3.384848 10.056732
3.390909 0.842987 3.390909 8.657043
3.396970 1.328888 3.396970 7.372742
3.403031 1.940338 3.403031 6.195831
3.409091 2.666626 3.409091 5.111206
3.415151 3.502045 3.415151 4.127930
3.421212 4.456909 3.421212 3.256042
3.427273 5.508850 3.427273 2.494568
3.433333 6.651428 3.433333 1.838867
3.439394 7.895386 3.439394 1.290222
3.445455 9.216217 3.445455 0.842316
3.451515 10.640106 3.451515 0.486847
3.457576 12.190002 3.457576 0.222137
3.463636 13.858521 3.463636 0.059143
3.469697 15.646576 3.469697 0.000000
3.475758 17.516937 3.475758 0.035278
3.481818 19.476898 3.481818 0.159637
3.487879 21.536896 3.487879 0.375702
3.493939 23.684387 3.493939 0.673981
3.500000 25.926666 3.500000 1.056244
3.506061 28.253204 3.506061 1.523224
3.512121 30.661987 3.512121 2.078796
3.518182 33.158722 3.518182 2.723938
3.524242 35.747131 3.524242 3.445618
3.530303 38.421234 3.530303 4.234009
3.536364 41.177307 3.536364 5.103058
3.542424 44.010651 3.542424 6.054291
3.548485 46.922974 3.548485 7.091888
3.554545 49.912140 3.554545 8.205841
3.560606 52.984894 3.560606 9.399170
3.566667 56.150299 3.566667 10.672485
3.572727 59.401840 3.572727 12.013641
3.578788 62.727463 3.578788 13.435028
3.584849 66.142776 3.584849 14.959198
3.590909 69.626968 3.590909 16.569672
3.596970 73.213516 3.596970 18.259918
3.603030 76.879150 3.603030 20.008423
3.609091 80.625961 3.609091 21.825439
3.615152 84.456177 3.615152 23.723175
3.621212 88.375534 3.621212 25.703461
3.627273 92.371231 3.627273 27.758698
3.633333 96.440323 3.633333 29.897766
3.639394 100.564819 3.639394 32.098633
3.645454 104.758057 3.645454 34.355392
3.651515 109.041016 3.651515 36.668182
3.657576 113.361954 3.657576 39.050095
3.663636 117.740219 3.663636 41.498291
3.669697 122.170471 3.669697 44.006760
3.675757 126.670959 3.675757 46.575714
3.681818 131.238342 3.681818 49.204254
3.687879 135.869324 3.687879 51.885651
3.693939 140.627441 3.693939 54.670746
3.700000 145.431198 3.700000 57.512131

Model: SchNet
Distance Na9(A) Energy Na9(meV) Distances Na8(A) Energy Na8(meV)
3.100000 166.696320 3.100000 166.695953
3.106061 159.938736 3.106061 159.937714
3.112121 153.326187 3.112121 153.325974
3.118182 146.864594 3.118182 146.863403
3.124242 140.551727 3.124242 140.550125
3.130303 134.391068 3.130303 134.390472
3.136364 128.381943 3.136364 128.380707
3.142424 122.525192 3.142424 122.524200
3.148485 116.822006 3.148485 116.821548
3.154546 111.271515 3.154546 111.270721
3.160606 105.874008 3.160606 105.872330
3.166667 100.626862 3.166667 100.626846
3.172727 95.531937 3.172727 95.531845
3.178788 90.589157 3.178788 90.588120
3.184849 85.793747 3.184849 85.792603
3.190909 81.148865 3.190909 81.146896
3.196970 76.649185 3.196970 76.647995
3.203030 72.295822 3.203030 72.295349
3.209091 68.087875 3.209091 68.087128
3.215152 64.022049 3.215152 64.021317
3.221212 60.098419 3.221212 60.096207
3.227273 56.312378 3.227273 56.312012
3.233333 52.666290 3.233333 52.665878
3.239394 49.155655 3.239394 49.155029
3.245454 45.781662 3.245454 45.779770
3.251515 42.538849 3.251515 42.537262
3.257576 39.427734 3.257576 39.427490
3.263637 36.447296 3.263637 36.445786
3.269697 33.594177 3.269697 33.593109
3.275758 30.868835 3.275758 30.867874
3.281818 28.269043 3.281818 28.266602
3.287879 25.791382 3.287879 25.790344
3.293939 23.438324 3.293939 23.437866
3.300000 21.204529 3.300000 21.203094
3.306061 19.091064 3.306061 19.089508
3.312121 17.095795 3.312121 17.093964
3.318182 15.216187 3.318182 15.215454
3.324242 13.452484 3.324242 13.451691
3.330303 11.803986 3.330303 11.802734
3.336363 10.267120 3.336363 10.265106
3.342424 8.842896 3.342424 8.841431
3.348485 7.529114 3.348485 7.528076
3.354546 6.324219 3.354546 6.323151
3.360606 5.227509 3.360606 5.226959
3.366667 4.239532 3.366667 4.238312
3.372727 3.356476 3.372727 3.355499
3.378788 2.579407 3.378788 2.578308
3.384848 1.906799 3.384848 1.905365
3.390909 1.336395 3.390909 1.334991
3.396970 0.868439 3.396970 0.866577
3.403031 0.501038 3.403031 0.500488
3.409091 0.235474 3.409091 0.234589
3.415151 0.068207 3.415151 0.067535
3.421212 0.000000 3.421212 0.000000
3.427273 0.028625 3.427273 0.027405
3.433333 0.155823 3.433333 0.154297
3.439394 0.375854 3.439394 0.374451
3.445455 0.692139 3.445455 0.691040
3.451515 1.103119 3.451515 1.102020
3.457576 1.605530 3.457576 1.604370
3.463636 2.200653 3.463636 2.199829
3.469697 2.886993 3.469697 2.886780
3.475758 3.664429 3.475758 3.663635
3.481818 4.531677 3.481818 4.529877
3.487879 5.486725 3.487879 5.485535
3.493939 6.529510 3.493939 6.528717
3.500000 7.661316 3.500000 7.659180
3.506061 8.876648 3.506061 8.875610
3.512121 10.178925 3.512121 10.177063
3.518182 11.564972 3.518182 11.563049
3.524242 13.035889 3.524242 13.034271
3.530303 14.587952 3.530303 14.587769
3.536364 16.224121 3.536364 16.222534
3.542424 17.940826 3.542424 17.939209
3.548485 19.736969 3.548485 19.736298
3.554545 21.615479 3.554545 21.614197
3.560606 23.572449 3.560606 23.571350
3.566667 25.606506 3.566667 25.605072
3.572727 27.718994 3.572727 27.717529
3.578788 29.908844 3.578788 29.908112
3.584849 32.174744 3.584849 32.174942
3.590909 34.517944 3.590909 34.517380
3.596970 36.935028 3.596970 36.934021
3.603030 39.426682 3.603030 39.426712
3.609091 41.992722 3.609091 41.991867
3.615152 44.631683 3.615152 44.630310
3.621212 47.344330 3.621212 47.343582
3.627273 50.127899 3.627273 50.126953
3.633333 52.983002 3.633333 52.983017
3.639394 55.910416 3.639394 55.910110
3.645454 58.908020 3.645454 58.906982
3.651515 61.975525 3.651515 61.973938
3.657576 65.110962 3.657576 65.110687
3.663636 68.316254 3.663636 68.315460
3.669697 71.590546 3.669697 71.588486
3.675757 74.932953 3.675757 74.931107
3.681818 78.340347 3.681818 78.339508
3.687879 81.815582 3.687879 81.814911
3.693939 85.356689 3.693939 85.356110
3.700000 88.964111 3.700000 88.962753

Model: PaiNN+RANGE
Distance Na9(A) Energy Na9(meV) Distances Na8(A) Energy Na8(meV)
3.100000 127.966034 3.100000 215.120361
3.106061 121.879303 3.106061 207.606323
3.112121 115.973282 3.112121 200.233856
3.118182 110.215729 3.118182 192.990479
3.124242 104.598389 3.124242 185.898010
3.130303 99.147369 3.130303 178.951721
3.136364 93.851257 3.136364 172.151581
3.142424 88.727386 3.142424 165.502655
3.148485 83.776184 3.148485 159.004211
3.154546 78.979706 3.154546 152.652359
3.160606 74.335175 3.160606 146.467041
3.166667 69.840973 3.166667 140.445129
3.172727 65.507629 3.172727 134.568695
3.178788 61.348846 3.178788 128.832703
3.184849 57.347519 3.184849 123.233902
3.190909 53.459808 3.190909 117.771790
3.196970 49.709167 3.196970 112.437073
3.203030 46.093353 3.203030 107.235825
3.209091 42.609955 3.209091 102.177750
3.215152 39.292328 3.215152 97.277496
3.221212 36.107239 3.221212 92.515564
3.227273 33.055786 3.227273 87.888458
3.233333 30.142242 3.233333 83.391556
3.239394 27.353912 3.239394 79.015137
3.245454 24.701508 3.245454 74.769592
3.251515 22.184631 3.251515 70.652527
3.257576 19.819733 3.257576 66.656799
3.263637 17.604126 3.263637 62.770493
3.269697 15.521759 3.269697 58.978470
3.275758 13.573883 3.275758 55.308594
3.281818 11.762146 3.281818 51.770096
3.287879 10.063538 3.287879 48.362976
3.293939 8.501556 3.293939 45.087708
3.300000 7.091980 3.300000 41.947617
3.306061 5.826508 3.306061 38.939545
3.312121 4.701721 3.312121 36.055908
3.318182 3.711700 3.318182 33.300720
3.324242 2.844818 3.324242 30.664642
3.330303 2.102509 3.330303 28.141602
3.336363 1.473846 3.336363 25.728546
3.342424 0.956726 3.342424 23.426971
3.348485 0.543335 3.348485 21.244843
3.354546 0.251160 3.354546 19.180481
3.360606 0.070129 3.360606 17.228882
3.366667 0.000000 3.366667 15.390717
3.372727 0.033813 3.372727 13.650024
3.378788 0.168640 3.378788 12.016266
3.384848 0.419312 3.384848 10.485260
3.390909 0.783875 3.390909 9.059906
3.396970 1.252838 3.396970 7.743805
3.403031 1.790466 3.403031 6.533478
3.409091 2.417938 3.409091 5.425537
3.415151 3.160919 3.415151 4.422333
3.421212 4.018860 3.421212 3.526306
3.427273 4.990936 3.427273 2.737457
3.433333 6.074768 3.433333 2.051117
3.439394 7.281860 3.439394 1.465729
3.445455 8.600800 3.445455 0.982025
3.451515 10.046844 3.451515 0.596100
3.457576 11.593170 3.457576 0.296844
3.463636 13.242188 3.463636 0.097992
3.469697 14.988525 3.469697 0.000000
3.475758 16.811249 3.475758 0.008026
3.481818 18.724304 3.481818 0.106903
3.487879 20.728912 3.487879 0.294250
3.493939 22.824585 3.493939 0.570862
3.500000 25.013977 3.500000 0.932800
3.506061 27.292847 3.506061 1.380981
3.512121 29.665833 3.512121 1.909576
3.518182 32.123901 3.518182 2.521088
3.524242 34.668457 3.524242 3.215851
3.530303 37.318420 3.530303 3.995361
3.536364 40.049591 3.536364 4.844116
3.542424 42.864716 3.542424 5.770905
3.548485 45.766571 3.548485 6.777588
3.554545 48.759247 3.554545 7.865784
3.560606 51.837463 3.560606 9.035645
3.566667 55.000397 3.566667 10.278137
3.572727 58.247101 3.572727 11.602356
3.578788 61.578217 3.578788 13.004272
3.584849 64.992767 3.584849 14.486969
3.590909 68.489502 3.590909 16.045593
3.596970 72.049728 3.596970 17.676270
3.603030 75.685303 3.603030 19.379822
3.609091 79.390747 3.609091 21.154541
3.615152 83.167114 3.615152 22.998810
3.621212 87.007294 3.621212 24.911957
3.627273 90.930145 3.627273 26.901642
3.633333 94.922485 3.633333 28.960876
3.639394 98.984665 3.639394 31.084229
3.645454 103.109467 3.645454 33.279907
3.651515 107.327911 3.651515 35.570129
3.657576 111.607971 3.657576 37.920105
3.663636 115.941666 3.663636 40.311615
3.669697 120.340652 3.669697 42.767563
3.675757 124.803650 3.675757 45.288391
3.681818 129.325943 3.681818 47.863846
3.687879 133.907288 3.687879 50.494324
3.693939 138.543518 3.693939 53.177307
3.700000 143.237991 3.700000 55.912567

Model: PaiNN
Distance Na9(A) Energy Na9(meV) Distances Na8(A) Energy Na8(meV)
3.100000 167.085968 3.100000 167.086487
3.106061 160.453278 3.106061 160.454239
3.112121 153.963699 3.112121 153.963043
3.118182 147.596436 3.118182 147.594971
3.124242 141.327805 3.124242 141.327377
3.130303 135.157928 3.130303 135.157639
3.136364 129.107193 3.136364 129.107666
3.142424 123.191116 3.142424 123.189957
3.148485 117.418594 3.148485 117.417374
3.154546 111.805771 3.154546 111.806259
3.160606 106.369812 3.160606 106.369064
3.166667 101.099899 3.166667 101.099060
3.172727 95.976212 3.172727 95.974518
3.178788 90.992981 3.178788 90.992920
3.184849 86.155029 3.184849 86.154526
3.190909 81.463852 3.190909 81.463821
3.196970 76.923569 3.196970 76.923615
3.203030 72.531204 3.203030 72.531250
3.209091 68.285782 3.209091 68.285263
3.215152 64.185974 3.215152 64.186066
3.221212 60.229858 3.221212 60.230072
3.227273 56.407669 3.227273 56.406555
3.233333 52.718796 3.233333 52.718231
3.239394 49.169037 3.239394 49.168808
3.245454 45.759521 3.245454 45.759155
3.251515 42.484802 3.251515 42.484512
3.257576 39.348206 3.257576 39.347626
3.263637 36.345032 3.263637 36.345032
3.269697 33.473206 3.269697 33.472900
3.275758 30.731171 3.275758 30.730194
3.281818 28.116974 3.281818 28.116180
3.287879 25.627563 3.287879 25.626251
3.293939 23.262695 3.293939 23.261597
3.300000 21.020599 3.300000 21.020081
3.306061 18.895905 3.306061 18.895813
3.312121 16.886658 3.312121 16.887451
3.318182 14.989960 3.318182 14.989166
3.324242 13.203674 3.324242 13.203003
3.330303 11.533630 3.330303 11.533325
3.336363 9.988556 3.336363 9.987946
3.342424 8.573029 3.342424 8.572723
3.348485 7.283020 3.348485 7.282745
3.354546 6.106689 3.354546 6.105865
3.360606 5.039490 3.360606 5.038147
3.366667 4.075836 3.366667 4.075226
3.372727 3.213867 3.372727 3.213806
3.378788 2.451599 3.378788 2.451233
3.384848 1.788879 3.384848 1.787109
3.390909 1.224457 3.390909 1.224884
3.396970 0.761017 3.396970 0.760803
3.403031 0.402740 3.403031 0.402863
3.409091 0.153015 3.409091 0.153625
3.415151 0.018890 3.415151 0.018280
3.421212 0.000000 3.421212 0.000000
3.427273 0.090454 3.427273 0.089172
3.433333 0.285400 3.433333 0.285522
3.439394 0.581085 3.439394 0.580200
3.445455 0.973419 3.445455 0.973480
3.451515 1.460968 3.451515 1.460846
3.457576 2.043976 3.457576 2.043182
3.463636 2.718536 3.463636 2.717834
3.469697 3.487518 3.469697 3.487335
3.475758 4.349365 3.475758 4.349579
3.481818 5.304657 3.481818 5.305023
3.487879 6.353882 3.487879 6.353210
3.493939 7.496613 3.493939 7.495331
3.500000 8.730682 3.500000 8.730621
3.506061 10.056549 3.506061 10.056641
3.512121 11.472626 3.512121 11.472015
3.518182 12.975403 3.518182 12.974670
3.524242 14.563354 3.524242 14.562714
3.530303 16.234131 3.530303 16.233887
3.536364 17.988678 3.536364 17.987854
3.542424 19.824463 3.542424 19.823212
3.548485 21.740906 3.548485 21.739685
3.554545 23.737640 3.554545 23.737793
3.560606 25.814178 3.560606 25.815033
3.566667 27.969879 3.566667 27.968933
3.572727 30.200745 3.572727 30.200714
3.578788 32.509705 3.578788 32.510498
3.584849 34.896942 3.584849 34.895386
3.590909 37.357422 3.590909 37.355835
3.596970 39.891815 3.596970 39.891464
3.603030 42.501190 3.603030 42.500595
3.609091 45.181915 3.609091 45.181198
3.615152 47.934479 3.615152 47.934616
3.621212 50.757217 3.621212 50.756790
3.627273 53.647385 3.627273 53.646484
3.633333 56.604950 3.633333 56.604935
3.639394 59.628159 3.639394 59.628296
3.645454 62.711090 3.645454 62.710632
3.651515 65.859940 3.651515 65.859985
3.657576 69.073044 3.657576 69.072266
3.663636 72.348801 3.663636 72.348694
3.669697 75.687180 3.669697 75.687531
3.675757 79.084106 3.675757 79.084427
3.681818 82.539978 3.681818 82.540176
3.687879 86.051590 3.687879 86.051758
3.693939 89.620728 3.693939 89.619598
3.700000 93.244598 3.700000 93.244598

Model: SO3krates+RANGE
Distance Na9(A) Energy Na9(meV) Distances Na8(A) Energy Na8(meV)
3.100000 127.282623 3.100000 214.518036
3.106061 121.391418 3.106061 207.064667
3.112121 115.636856 3.112121 199.759064
3.118182 110.015518 3.118182 192.535980
3.124242 104.552780 3.124242 185.469574
3.130303 99.267227 3.130303 178.547821
3.136364 94.135147 3.136364 171.788086
3.142424 89.166351 3.142424 165.182205
3.148485 84.327911 3.148485 158.724365
3.154546 79.601837 3.154546 152.384018
3.160606 75.001007 3.160606 146.186630
3.166667 70.535370 3.166667 140.157928
3.172727 66.202560 3.172727 134.273041
3.178788 62.013123 3.178788 128.538986
3.184849 57.958069 3.184849 122.950195
3.190909 54.034729 3.190909 117.493469
3.196970 50.271729 3.196970 112.190247
3.203030 46.666199 3.203030 107.024521
3.209091 43.210480 3.209091 102.000977
3.215152 39.887238 3.215152 97.109604
3.221212 36.713104 3.221212 92.352661
3.227273 33.705444 3.227273 87.708160
3.233333 30.833374 3.233333 83.190521
3.239394 28.097687 3.239394 78.804474
3.245454 25.501526 3.245454 74.552704
3.251515 23.033569 3.251515 70.430664
3.257576 20.690155 3.257576 66.445084
3.263637 18.463226 3.263637 62.584305
3.269697 16.351929 3.269697 58.850052
3.275758 14.356232 3.275758 55.246292
3.281818 12.480347 3.281818 51.762299
3.287879 10.734558 3.287879 48.395721
3.293939 9.147339 3.293939 45.144348
3.300000 7.684296 3.300000 42.017212
3.306061 6.344238 3.306061 39.013977
3.312121 5.132294 3.312121 36.128174
3.318182 4.045380 3.318182 33.361725
3.324242 3.091797 3.324242 30.717712
3.330303 2.282837 3.330303 28.193634
3.336363 1.596039 3.336363 25.783386
3.342424 1.033173 3.342424 23.490112
3.348485 0.597321 3.348485 21.317200
3.354546 0.278900 3.354546 19.263550
3.360606 0.081696 3.360606 17.317383
3.366667 0.000000 3.366667 15.481171
3.372727 0.034088 3.372727 13.752289
3.378788 0.187805 3.378788 12.133209
3.384848 0.458679 3.384848 10.616089
3.390909 0.832397 3.390909 9.195770
3.396970 1.319397 3.396970 7.878784
3.403031 1.911896 3.403031 6.657318
3.409091 2.606903 3.409091 5.548981
3.415151 3.409760 3.415151 4.538940
3.421212 4.318085 3.421212 3.628143
3.427273 5.334717 3.427273 2.822205
3.433333 6.456665 3.433333 2.117615
3.439394 7.687134 3.439394 1.522766
3.445455 9.023865 3.445455 1.034424
3.451515 10.457520 3.451515 0.638550
3.457576 12.002350 3.457576 0.339325
3.463636 13.654144 3.463636 0.130127
3.469697 15.412109 3.469697 0.015137
3.475758 17.259918 3.475758 0.000000
3.481818 19.196045 3.481818 0.075958
3.487879 21.224121 3.487879 0.239471
3.493939 23.340973 3.493939 0.495026
3.500000 25.535217 3.500000 0.838501
3.506061 27.812897 3.506061 1.269592
3.512121 30.168152 3.512121 1.788666
3.518182 32.623932 3.518182 2.389923
3.524242 35.158783 3.524242 3.067810
3.530303 37.773743 3.530303 3.834167
3.536364 40.475372 3.536364 4.684326
3.542424 43.249207 3.542424 5.615021
3.548485 46.111847 3.548485 6.632416
3.554545 49.054626 3.554545 7.726379
3.560606 52.081451 3.560606 8.892151
3.566667 55.186096 3.566667 10.130798
3.572727 58.378601 3.572727 11.443512
3.578788 61.659821 3.578788 12.829681
3.584849 65.027252 3.584849 14.286621
3.590909 68.460922 3.590909 15.810638
3.596970 71.969482 3.596970 17.414154
3.603030 75.545227 3.603030 19.098633
3.609091 79.187225 3.609091 20.852051
3.615152 82.906616 3.615152 22.670410
3.621212 86.708237 3.621212 24.557800
3.627273 90.578293 3.627273 26.513092
3.633333 94.516251 3.633333 28.547882
3.639394 98.527298 3.639394 30.651245
3.645454 102.605560 3.645454 32.832489
3.651515 106.749664 3.651515 35.073914
3.657576 110.952530 3.657576 37.381165
3.663636 115.220947 3.663636 39.751434
3.669697 119.546036 3.669697 42.186310
3.675757 123.942474 3.675757 44.680267
3.681818 128.425461 3.681818 47.260162
3.687879 132.975922 3.687879 49.919632
3.693939 137.577652 3.693939 52.649307
3.700000 142.227188 3.700000 55.424744

Model: SO3krates
Distance Na9(A) Energy Na9(meV) Distances Na8(A) Energy Na8(meV)
3.100000 166.593796 3.100000 166.593903
3.106061 159.845428 3.106061 159.846161
3.112121 153.249542 3.112121 153.250351
3.118182 146.804855 3.118182 146.805664
3.124242 140.513138 3.124242 140.513855
3.130303 134.372269 3.130303 134.373077
3.136364 128.385361 3.136364 128.385391
3.142424 122.548492 3.142424 122.549103
3.148485 116.863831 3.148485 116.864410
3.154546 111.328674 3.154546 111.329437
3.160606 105.944351 3.160606 105.945389
3.166667 100.709641 3.166667 100.710480
3.172727 95.623810 3.172727 95.624374
3.178788 90.684753 3.178788 90.685608
3.184849 85.892181 3.184849 85.893402
3.190909 81.245895 3.190909 81.246399
3.196970 76.743469 3.196970 76.744263
3.203030 72.384323 3.203030 72.385208
3.209091 68.167084 3.209091 68.167816
3.215152 64.090942 3.215152 64.091385
3.221212 60.153381 3.221212 60.154221
3.227273 56.354034 3.227273 56.353973
3.233333 52.690140 3.233333 52.690308
3.239394 49.161545 3.239394 49.162445
3.245454 45.767548 3.245454 45.767960
3.251515 42.505127 3.251515 42.505219
3.257576 39.373810 3.257576 39.374466
3.263637 36.372040 3.263637 36.372986
3.269697 33.499969 3.269697 33.499847
3.275758 30.752472 3.275758 30.753601
3.281818 28.132599 3.281818 28.133240
3.287879 25.636017 3.287879 25.637024
3.293939 23.263611 3.293939 23.264648
3.300000 21.013794 3.300000 21.013733
3.306061 18.884003 3.306061 18.884705
3.312121 16.873779 3.312121 16.873810
3.318182 14.982544 3.318182 14.983063
3.324242 13.208862 3.324242 13.208801
3.330303 11.550598 3.330303 11.551178
3.336363 10.009216 3.336363 10.010712
3.342424 8.582092 3.342424 8.582306
3.348485 7.268951 3.348485 7.268951
3.354546 6.066681 3.354546 6.067383
3.360606 4.977203 3.360606 4.977875
3.366667 3.998260 3.366667 3.998566
3.372727 3.128357 3.372727 3.129120
3.378788 2.366333 3.378788 2.367584
3.384848 1.713196 3.384848 1.713745
3.390909 1.167419 3.390909 1.167542
3.396970 0.725800 3.396970 0.726654
3.403031 0.389740 3.403031 0.390228
3.409091 0.157806 3.409091 0.157349
3.415151 0.027374 3.415151 0.028137
3.421212 0.000000 3.421212 0.000000
3.427273 0.073547 3.427273 0.073792
3.433333 0.246643 3.433333 0.247345
3.439394 0.519135 3.439394 0.520111
3.445455 0.889221 3.445455 0.890778
3.451515 1.356934 3.451515 1.357880
3.457576 1.920197 3.457576 1.921112
3.463636 2.578918 3.463636 2.579193
3.469697 3.331299 3.469697 3.331726
3.475758 4.175690 3.475758 4.176971
3.481818 5.112305 3.481818 5.113892
3.487879 6.140472 3.487879 6.141602
3.493939 7.258331 3.493939 7.259644
3.500000 8.464813 3.500000 8.465332
3.506061 9.759644 3.506061 9.760315
3.512121 11.140808 3.512121 11.141205
3.518182 12.607727 3.518182 12.607941
3.524242 14.159180 3.524242 14.159363
3.530303 15.794678 3.530303 15.795502
3.536364 17.513855 3.536364 17.514526
3.542424 19.314484 3.542424 19.314941
3.548485 21.195923 3.548485 21.197113
3.554545 23.157623 3.554545 23.159058
3.560606 25.199463 3.560606 25.200439
3.566667 27.319550 3.566667 27.319794
3.572727 29.516815 3.572727 29.518005
3.578788 31.790894 3.578788 31.792114
3.584849 34.141479 3.584849 34.142578
3.590909 36.567200 3.590909 36.568237
3.596970 39.067261 3.596970 39.068359
3.603030 41.641876 3.603030 41.642120
3.609091 44.288635 3.609091 44.289703
3.615152 47.008392 3.615152 47.009018
3.621212 49.800507 3.621212 49.800949
3.627273 52.663559 3.627273 52.663116
3.633333 55.595123 3.633333 55.596695
3.639394 58.599045 3.639394 58.600067
3.645454 61.670670 3.645454 61.671875
3.651515 64.812363 3.651515 64.813400
3.657576 68.020981 3.657576 68.021881
3.663636 71.298141 3.663636 71.299149
3.669697 74.642441 3.669697 74.642944
3.675757 78.052307 3.675757 78.052811
3.681818 81.528442 3.681818 81.529312
3.687879 85.069199 3.687879 85.070038
3.693939 88.675049 3.693939 88.675705
3.700000 92.344452 3.700000 92.345612

Model: MACE+RANGE
Distance Na9(A) Energy Na9(meV) Distances Na8(A) Energy Na8(meV)
3.100000 126.398346 3.100000 216.484543
3.106061 120.383041 3.106061 208.848938
3.112121 114.525574 3.112121 201.360458
3.118182 108.822830 3.118182 194.023132
3.124242 103.277695 3.124242 186.829086
3.130303 97.891342 3.130303 179.787872
3.136364 92.660446 3.136364 172.896149
3.142424 87.584030 3.142424 166.151764
3.148485 82.666885 3.148485 159.561386
3.154546 77.904953 3.154546 153.120270
3.160606 73.296799 3.160606 146.829361
3.166667 68.835754 3.166667 140.680786
3.172727 64.530380 3.172727 134.684555
3.178788 60.377136 3.178788 128.834473
3.184849 56.393402 3.184849 123.166550
3.190909 52.553436 3.190909 117.641449
3.196970 48.855072 3.196970 112.256287
3.203030 45.297150 3.203030 107.016800
3.209091 41.888489 3.209091 101.915359
3.215152 38.624542 3.215152 96.957672
3.221212 35.511261 3.221212 92.139481
3.227273 32.539368 3.227273 87.459564
3.233333 29.695526 3.233333 82.916260
3.239394 26.985168 3.239394 78.505753
3.245454 24.408844 3.245454 74.227798
3.251515 21.964081 3.251515 70.084320
3.257576 19.651184 3.257576 66.082001
3.263637 17.470123 3.263637 62.212708
3.269697 15.419739 3.269697 58.474060
3.275758 13.508087 3.275758 54.864639
3.281818 11.734253 3.281818 51.384445
3.287879 10.083435 3.287879 48.029175
3.293939 8.565186 3.293939 44.801712
3.300000 7.161865 3.300000 41.690826
3.306061 5.886322 3.306061 38.701294
3.312121 4.739075 3.312121 35.832397
3.318182 3.715057 3.318182 33.082962
3.324242 2.813110 3.324242 30.441757
3.330303 2.042542 3.330303 27.919525
3.336363 1.404297 3.336363 25.521973
3.342424 0.883820 3.342424 23.243652
3.348485 0.485657 3.348485 21.058075
3.354546 0.203369 3.354546 18.978363
3.360606 0.042450 3.360606 17.019257
3.366667 0.000000 3.366667 15.193695
3.372727 0.073914 3.372727 13.476135
3.378788 0.266815 3.378788 11.871094
3.384848 0.570312 3.384848 10.371674
3.390909 0.987793 3.390909 8.979309
3.396970 1.522308 3.396970 7.690887
3.403031 2.162933 3.403031 6.508331
3.409091 2.913971 3.409091 5.428558
3.415151 3.771545 3.415151 4.449371
3.421212 4.730225 3.421212 3.569824
3.427273 5.792145 3.427273 2.791412
3.433333 6.955872 3.433333 2.110229
3.439394 8.225708 3.439394 1.527527
3.445455 9.603516 3.445455 1.039978
3.451515 11.078613 3.451515 0.647308
3.457576 12.654785 3.457576 0.346191
3.463636 14.326813 3.463636 0.139954
3.469697 16.097076 3.469697 0.025269
3.475758 17.967957 3.475758 0.000000
3.481818 19.932281 3.481818 0.062927
3.487879 21.992462 3.487879 0.216248
3.493939 24.141571 3.493939 0.457764
3.500000 26.386993 3.500000 0.788910
3.506061 28.717529 3.506061 1.205902
3.512121 31.140564 3.512121 1.722321
3.518182 33.655182 3.518182 2.321960
3.524242 36.256805 3.524242 3.005737
3.530303 38.944031 3.530303 3.766541
3.536364 41.716827 3.536364 4.610046
3.542424 44.571411 3.542424 5.534393
3.548485 47.509689 3.548485 6.538147
3.554545 50.527588 3.554545 7.617462
3.560606 53.626068 3.560606 8.772614
3.566667 56.806824 3.566667 10.005707
3.572727 60.058136 3.572727 11.302460
3.578788 63.388840 3.578788 12.673615
3.584849 66.793701 3.584849 14.117706
3.590909 70.275085 3.590909 15.634521
3.596970 73.835144 3.596970 17.220490
3.603030 77.466980 3.603030 18.877258
3.609091 81.174149 3.609091 20.607941
3.615152 84.952133 3.615152 22.407532
3.621212 88.794250 3.621212 24.273621
3.627273 92.706223 3.627273 26.206482
3.633333 96.688049 3.633333 28.208496
3.639394 100.739487 3.639394 30.274628
3.645454 104.858887 3.645454 32.405365
3.651515 109.043610 3.651515 34.599533
3.657576 113.290802 3.657576 36.856644
3.663636 117.603546 3.663636 39.179321
3.669697 121.963272 3.669697 41.560883
3.675757 126.386658 3.675757 43.996567
3.681818 130.882034 3.681818 46.502106
3.687879 135.469925 3.687879 49.080841
3.693939 140.152222 3.693939 51.739212
3.700000 144.889847 3.700000 54.455750

Model: MACE
Distance Na9(A) Energy Na9(meV) Distances Na8(A) Energy Na8(meV)
3.100000 166.537064 3.100000 166.536697
3.106061 159.749756 3.106061 159.750000
3.112121 153.123154 3.112121 153.124283
3.118182 146.651047 3.118182 146.650497
3.124242 140.335342 3.124242 140.336105
3.130303 134.178055 3.130303 134.177994
3.136364 128.174561 3.136364 128.175034
3.142424 122.320435 3.142424 122.320908
3.148485 116.624847 3.148485 116.625916
3.154546 111.080185 3.154546 111.080597
3.160606 105.684891 3.160606 105.685486
3.166667 100.435394 3.166667 100.436096
3.172727 95.340622 3.172727 95.340210
3.178788 90.387955 3.178788 90.388672
3.184849 85.585846 3.184849 85.586731
3.190909 80.929062 3.190909 80.929047
3.196970 76.414001 3.196970 76.414536
3.203030 72.045227 3.203030 72.045395
3.209091 67.813049 3.209091 67.813049
3.215152 63.723099 3.215152 63.724167
3.221212 59.772980 3.221212 59.773758
3.227273 55.961624 3.227273 55.963043
3.233333 52.287720 3.233333 52.286987
3.239394 48.748138 3.239394 48.749451
3.245454 45.345795 3.245454 45.345612
3.251515 42.076111 3.251515 42.077194
3.257576 38.937836 3.257576 38.937714
3.263637 35.932190 3.263637 35.932312
3.269697 33.056885 3.269697 33.057037
3.275758 30.310181 3.275758 30.310272
3.281818 27.690674 3.281818 27.690948
3.287879 25.197876 3.287879 25.197174
3.293939 22.829315 3.293939 22.829437
3.300000 20.587463 3.300000 20.587799
3.306061 18.466980 3.306061 18.467072
3.312121 16.469360 3.312121 16.469482
3.318182 14.591705 3.318182 14.592651
3.324242 12.834686 3.324242 12.834625
3.330303 11.194611 3.330303 11.193512
3.336363 9.670868 3.336363 9.670868
3.342424 8.265747 3.342424 8.266113
3.348485 6.973267 3.348485 6.973267
3.354546 5.795135 3.354546 5.794952
3.360606 4.729156 3.360606 4.728912
3.366667 3.774902 3.366667 3.775421
3.372727 2.930420 3.372727 2.929474
3.378788 2.194427 3.378788 2.195435
3.384848 1.566437 3.384848 1.567017
3.390909 1.045715 3.390909 1.046082
3.396970 0.629913 3.396970 0.629547
3.403031 0.319153 3.403031 0.319000
3.409091 0.110535 3.409091 0.111237
3.415151 0.004913 3.415151 0.005249
3.421212 0.000000 3.421212 0.000000
3.427273 0.095398 3.427273 0.096405
3.433333 0.288025 3.433333 0.288483
3.439394 0.579620 3.439394 0.579834
3.445455 0.966919 3.445455 0.967041
3.451515 1.449951 3.451515 1.450775
3.457576 2.027893 3.457576 2.028961
3.463636 2.699280 3.463636 2.699493
3.469697 3.461487 3.469697 3.461975
3.475758 4.316223 3.475758 4.317291
3.481818 5.259186 3.481818 5.259521
3.487879 6.293549 3.487879 6.293976
3.493939 7.413513 3.493939 7.414520
3.500000 8.621460 3.500000 8.621582
3.506061 9.913452 3.506061 9.915192
3.512121 11.290924 3.512121 11.292114
3.518182 12.753021 3.518182 12.754272
3.524242 14.296783 3.524242 14.296539
3.530303 15.921844 3.530303 15.922607
3.536364 17.626312 3.536364 17.627960
3.542424 19.412537 3.542424 19.412933
3.548485 21.275543 3.548485 21.276611
3.554545 23.216736 3.554545 23.217041
3.560606 25.233521 3.560606 25.233887
3.566667 27.324341 3.566667 27.325348
3.572727 29.489777 3.572727 29.491486
3.578788 31.728516 3.578788 31.729828
3.584849 34.039276 3.584849 34.039734
3.590909 36.422150 3.590909 36.422668
3.596970 38.873199 3.596970 38.874939
3.603030 41.394012 3.603030 41.394958
3.609091 43.982880 3.609091 43.983948
3.615152 46.638031 3.615152 46.639221
3.621212 49.360046 3.621212 49.360229
3.627273 52.144073 3.627273 52.145905
3.633333 54.994598 3.633333 54.996078
3.639394 57.906525 3.639394 57.907654
3.645454 60.879730 3.645454 60.881332
3.651515 63.915512 3.651515 63.916458
3.657576 67.008636 3.657576 67.009644
3.663636 70.160767 3.663636 70.162842
3.669697 73.370468 3.669697 73.372437
3.675757 76.637634 3.675757 76.638290
3.681818 79.958572 3.681818 79.959457
3.687879 83.336014 3.687879 83.336548
3.693939 86.765060 3.693939 86.766785
3.700000 90.247284 3.700000 90.247696
