# Supplementary material for: Extending the range of graph neural networks with global encodings
Source: Nat Commun. 2026 Feb 18;17:1855. doi: 10.1038/s41467-026-69715-3 (PMC12920779; doi:10.1038/s41467-026-69715-3)
Supplement: Supplementary file 3 — Source Data [file 41467_2026_69715_MOESM3_ESM.zip › 674103_1_data_set_12246662_t9wz2j/source_data/figure_2b.dat]

Model: Reference
Distance(A) Energy_doped(meV) Energy_undoped(meV)
2.000000 0.000000 0.000000
2.005051 0.000000 0.000000
2.010102 0.000000 0.000000
2.015152 0.000000 0.000000
2.020203 0.000000 0.000000
2.025253 0.000000 0.000000
2.030303 0.000000 0.000000
2.035354 0.000000 0.000000
2.040405 269.582659 101.802669
2.045455 257.567048 93.737356
2.050506 245.746285 85.899822
2.055556 234.533876 78.590989
2.060606 223.696083 71.650460
2.065657 213.229060 65.045744
2.070708 203.087166 58.939442
2.075758 193.309858 53.003732
2.080809 183.860928 47.685582
2.085859 174.715340 42.503629
2.090909 165.914074 37.817750
2.095960 157.413006 33.372544
2.101011 149.195060 29.272484
2.106061 141.292825 25.511136
2.111112 133.674592 21.945257
2.116162 126.320601 18.824462
2.121212 119.247161 15.817462
2.126263 112.451375 13.275008
2.131314 105.902277 10.865788
2.136364 99.594876 8.766554
2.141415 93.564004 6.903310
2.146465 87.764837 5.256250
2.151515 82.191288 3.899824
2.156566 76.846652 2.643480
2.161617 71.746290 1.769612
2.166667 66.856451 0.978840
2.171718 62.172860 0.488840
2.176768 57.696603 0.150891
2.181818 53.443763 0.031435
2.186869 49.383298 0.110082
2.191920 45.511238 0.303611
2.196970 41.823667 0.778590
2.202021 38.337152 1.324302
2.207071 35.032649 2.148436
2.212121 31.900093 3.065972
2.217172 28.935850 4.202028
2.222223 26.136363 5.481963
2.227273 23.518771 6.894317
2.232324 21.059431 8.502847
2.237374 18.753435 10.179345
2.242424 16.597480 12.133479
2.247475 14.588291 14.147715
2.252526 12.732876 16.379477
2.257576 11.025095 18.705970
2.262627 9.453702 21.169223
2.267677 8.015648 23.780197
2.272727 6.707950 26.477255
2.277778 5.527650 29.391350
2.282829 4.478884 32.358017
2.287879 3.558392 35.514448
2.292930 2.755964 38.732462
2.297980 2.068842 42.095352
2.303030 1.494314 45.565069
2.308081 1.029703 49.133569
2.313132 0.672375 52.809227
2.318182 0.424685 56.521989
2.323233 0.284243 60.438525
2.328283 0.242784 64.392321
2.333333 0.297836 68.475902
2.338384 0.446961 72.613880
2.343435 0.687756 76.830342
2.348485 1.017852 81.143066
2.353536 1.434911 85.513249
2.358586 1.936807 90.001576
2.363636 2.527848 94.518587
2.368687 3.198553 99.133305
2.373738 3.946718 103.777520
2.378788 4.770178 108.492628
2.383839 5.666788 113.268912
2.388889 6.634438 118.101880
2.393939 7.671037 122.967936
2.398990 8.774531 127.845421
2.404041 9.942882 132.830188
2.409091 11.174086 137.832105
2.414142 12.466654 142.889604
2.419193 13.821412 147.962570
2.424242 15.232823 153.057635
2.429293 16.698996 158.209443
2.434344 18.218054 163.394809
2.439394 19.788148 168.633014
2.444445 21.407446 173.877329
2.449496 23.074148 179.087371
2.454545 24.786461 184.325442
2.459596 26.542630 189.630464
2.464647 28.340902 194.956541
2.469697 30.179562 200.302064
2.474748 32.040961 205.692172
2.479799 33.906240 211.098179
2.484848 0.000000 0.000000
2.489899 0.000000 0.000000
2.494950 0.000000 0.000000
2.500000 0.000000 0.000000

Model: SchNet+RANGE
Distance(A) Energy_doped(meV) Energy_undoped(meV)
2.000000 389.059937 191.996826
2.005051 373.354858 180.308594
2.010102 358.295898 169.150635
2.015152 343.797241 158.531494
2.020203 329.859863 148.415039
2.025253 316.243408 138.762451
2.030303 303.065063 129.601318
2.035354 290.341064 120.828369
2.040405 278.180908 112.254395
2.045455 266.264893 103.977051
2.050506 254.473389 96.069580
2.055556 243.109741 88.546631
2.060606 232.064209 81.365234
2.065657 221.368164 74.796387
2.070708 211.110352 68.508545
2.075758 201.486450 62.471680
2.080809 192.122681 56.716797
2.085859 182.981323 51.207764
2.090909 174.096924 46.032471
2.095960 165.390991 41.223633
2.101011 156.906006 36.406494
2.106061 148.782837 31.999512
2.111112 141.190796 27.836182
2.116162 133.634277 24.065186
2.121212 126.352417 20.542725
2.126263 119.241699 17.413574
2.131314 112.386963 14.849609
2.136364 105.719116 12.550293
2.141415 99.127319 10.277832
2.146465 92.815918 8.468994
2.151515 86.788574 6.816406
2.156566 81.234863 5.462646
2.161617 75.982666 4.364746
2.166667 70.998535 3.416748
2.171718 66.412231 2.456055
2.176768 62.039795 1.650146
2.181818 57.670166 0.966064
2.186869 53.475586 0.379883
2.191920 49.424683 0.000000
2.196970 45.621948 0.119873
2.202021 41.909424 0.407715
2.207071 38.415771 0.923096
2.212121 34.952148 1.471680
2.217172 31.557739 2.112061
2.222223 28.515137 2.973145
2.227273 25.674805 3.910645
2.232324 23.006714 5.231445
2.237374 20.427979 6.797363
2.242424 17.998535 8.480469
2.247475 15.832886 10.299561
2.252526 13.872681 12.262451
2.257576 12.039673 14.454346
2.262627 10.252075 16.955811
2.267677 8.733276 19.597656
2.272727 7.401245 22.401123
2.277778 6.171265 25.308105
2.282829 4.985352 28.420166
2.287879 4.010254 31.665771
2.292930 3.180542 34.942139
2.297980 2.526123 38.415283
2.303030 2.028687 42.051025
2.308081 1.665405 45.882080
2.313132 1.233887 49.926758
2.318182 0.921021 53.960449
2.323233 0.621826 57.993652
2.328283 0.373413 61.945068
2.333333 0.150513 65.872314
2.338384 0.000000 69.928467
2.343435 0.032227 74.063965
2.348485 0.144775 78.278564
2.353536 0.394653 82.534668
2.358586 0.622314 86.849854
2.363636 0.952759 91.248291
2.368687 1.374756 95.601562
2.373738 1.841309 99.989746
2.378788 2.392578 104.444580
2.383839 2.866821 108.898682
2.388889 3.264160 113.352539
2.393939 3.765137 117.824219
2.398990 4.427002 122.365967
2.404041 5.238770 126.967529
2.409091 6.166016 131.608643
2.414142 7.245117 136.311035
2.419193 8.322266 141.065430
2.424242 9.438110 145.882080
2.429293 10.707886 150.685059
2.434344 12.092896 155.551270
2.439394 13.559814 160.496338
2.444445 15.131958 165.549561
2.449496 16.808350 170.760254
2.454545 18.583984 176.023682
2.459596 20.445190 181.340332
2.464647 22.340088 186.713379
2.469697 24.341797 192.060547
2.474748 26.412231 197.425781
2.479799 28.395630 202.834473
2.484848 30.477051 208.289062
2.489899 32.594238 213.790771
2.494950 34.728271 219.403809
2.500000 36.825439 225.096191

Model: SchNet
Distance(A) Energy_doped(meV) Energy_undoped(meV)
2.000000 268.066162 264.799927
2.005051 254.395996 251.122559
2.010102 241.253784 237.973877
2.015152 228.617676 225.337158
2.020203 216.476196 213.202393
2.025253 204.820801 201.548096
2.030303 193.625244 190.365479
2.035354 182.884766 179.637451
2.040405 172.583252 169.349365
2.045455 162.704834 159.489746
2.050506 153.235840 150.048096
2.055556 144.165039 141.002686
2.060606 135.477539 132.341797
2.065657 127.160156 124.056396
2.070708 119.195312 116.133545
2.075758 111.582275 108.554443
2.080809 104.298340 101.316406
2.085859 97.339600 94.402344
2.090909 90.683838 87.801025
2.095960 84.335205 81.502686
2.101011 78.273193 75.496826
2.106061 72.491455 69.774170
2.111112 66.979980 64.328613
2.116162 61.736084 59.145752
2.121212 56.742676 54.219727
2.126263 51.997070 49.548096
2.131314 47.493164 45.118164
2.136364 43.220703 40.924072
2.141415 39.177979 36.961182
2.146465 35.360840 33.224609
2.151515 31.755859 29.705078
2.156566 28.366211 26.402588
2.161617 25.184082 23.312988
2.166667 22.206543 20.432373
2.171718 19.429688 17.748779
2.176768 16.852783 15.271240
2.181818 14.468750 12.987793
2.186869 12.276611 10.900879
2.191920 10.275391 9.003174
2.196970 8.458008 7.293701
2.202021 6.824463 5.771729
2.207071 5.376221 4.434082
2.212121 4.099854 3.274658
2.217172 3.004883 2.296875
2.222223 2.083740 1.496338
2.227273 1.334473 0.866699
2.232324 0.751221 0.410400
2.237374 0.340820 0.122559
2.242424 0.086914 0.000000
2.247475 0.000000 0.040771
2.252526 0.068604 0.239258
2.257576 0.295166 0.597900
2.262627 0.668457 1.112061
2.267677 1.195801 1.770020
2.272727 1.863525 2.579346
2.277778 2.677734 3.531494
2.282829 3.625977 4.622314
2.287879 4.709717 5.850342
2.292930 5.921875 7.205566
2.297980 7.264160 8.694092
2.303030 8.725586 10.302490
2.308081 10.302002 12.028809
2.313132 11.993408 13.869385
2.318182 13.798096 15.821777
2.323233 15.704590 17.877686
2.328283 17.709717 20.035156
2.333333 19.810547 22.291748
2.338384 22.002686 24.637695
2.343435 24.282471 27.072510
2.348485 26.645752 29.589111
2.353536 29.085693 32.184570
2.358586 31.600586 34.854004
2.363636 34.183594 37.590332
2.368687 36.832520 40.394775
2.373738 39.540039 43.259033
2.378788 42.306885 46.182861
2.383839 45.127930 49.157715
2.388889 47.997559 52.181152
2.393939 50.910400 55.247314
2.398990 53.866455 58.356201
2.404041 56.862305 61.505615
2.409091 59.894043 64.684814
2.414142 62.954590 67.896484
2.419193 66.044922 71.134277
2.424242 69.160400 74.398682
2.429293 72.302246 77.682129
2.434344 75.464600 80.988525
2.439394 78.644287 84.312012
2.444445 81.841797 87.650146
2.449496 85.052979 91.000732
2.454545 88.278809 94.360840
2.459596 91.518066 97.733887
2.464647 94.765625 101.113281
2.469697 98.022705 104.501709
2.474748 101.289551 107.897217
2.479799 104.563965 111.298584
2.484848 107.843750 114.704590
2.489899 111.135986 118.117920
2.494950 114.433105 121.539062
2.500000 117.739502 124.961914

Model: PaiNN+RANGE
Distance(A) Energy_doped(meV) Energy_undoped(meV)
2.000000 383.300293 183.554443
2.005051 367.540527 172.098389
2.010102 352.276489 161.155273
2.015152 337.642212 150.845459
2.020203 323.497925 140.997803
2.025253 309.661011 131.509521
2.030303 296.503296 122.415527
2.035354 283.906616 113.731934
2.040405 271.652344 105.405762
2.045455 259.780640 97.444824
2.050506 248.353149 89.766846
2.055556 237.285889 82.444336
2.060606 226.455444 75.448242
2.065657 215.975098 68.887451
2.070708 205.799805 62.712402
2.075758 196.032837 56.930908
2.080809 186.842285 51.434082
2.085859 178.006104 46.277588
2.090909 169.369507 41.721680
2.095960 161.307861 37.391113
2.101011 153.499146 33.272461
2.106061 145.568115 29.453857
2.111112 137.955933 25.929199
2.116162 130.584473 22.717773
2.121212 123.310547 19.763184
2.126263 116.124390 16.970947
2.131314 109.195068 14.406982
2.136364 102.491455 12.063965
2.141415 96.155029 9.910889
2.146465 90.015259 7.894775
2.151515 84.002930 6.171387
2.156566 78.093750 4.688477
2.161617 72.510742 3.414551
2.166667 67.240479 2.371338
2.171718 62.213501 1.500977
2.176768 57.372070 0.739502
2.181818 52.712769 0.212402
2.186869 48.209229 0.033936
2.191920 44.046143 0.000000
2.196970 40.460205 0.182129
2.202021 36.953247 0.629639
2.207071 33.601318 1.308350
2.212121 30.489258 2.167969
2.217172 27.538086 3.188477
2.222223 24.670410 4.550781
2.227273 22.020142 6.276611
2.232324 19.533447 8.156738
2.237374 17.200317 10.195068
2.242424 14.945068 12.387695
2.247475 12.836060 14.740234
2.252526 10.870483 17.239502
2.257576 9.065918 19.954346
2.262627 7.414185 22.887695
2.267677 5.909424 25.972656
2.272727 4.649414 29.190918
2.277778 3.631104 32.466797
2.282829 2.814819 35.870850
2.287879 2.125732 39.241211
2.292930 1.553589 42.642090
2.297980 1.059082 46.136719
2.303030 0.642822 49.727783
2.308081 0.238647 53.399658
2.313132 0.011475 57.190674
2.318182 0.000000 61.039307
2.323233 0.063721 64.923584
2.328283 0.164062 68.922363
2.333333 0.169800 72.843994
2.338384 0.371216 76.820801
2.343435 0.639038 80.858398
2.348485 0.970459 84.911133
2.353536 1.457275 88.985352
2.358586 1.954590 93.187500
2.363636 2.378296 97.432129
2.368687 2.869141 101.706299
2.373738 3.417725 106.325195
2.378788 3.977539 110.954590
2.383839 4.510498 115.625977
2.388889 5.124634 120.332031
2.393939 5.991699 125.022949
2.398990 6.889648 129.701904
2.404041 7.814453 134.420166
2.409091 8.739014 139.153564
2.414142 9.771362 143.944580
2.419193 10.833496 149.133057
2.424242 11.771973 154.366943
2.429293 12.745239 159.609863
2.434344 13.746094 164.851074
2.439394 14.882812 170.105225
2.444445 16.181519 175.409180
2.449496 17.520508 180.745117
2.454545 18.854858 185.972656
2.459596 20.320923 191.246094
2.464647 21.882568 196.544189
2.469697 23.685303 201.888428
2.474748 25.963623 207.250000
2.479799 28.115601 212.507568
2.484848 30.063232 218.054688
2.489899 32.015381 223.627441
2.494950 33.954712 229.223145
2.500000 35.942871 234.845459

Model: PaiNN
Distance(A) Energy_doped(meV) Energy_undoped(meV)
2.000000 282.948975 276.472168
2.005051 269.492188 263.072266
2.010102 256.420166 250.073975
2.015152 243.814941 237.520264
2.020203 231.595459 225.413086
2.025253 219.761963 213.851807
2.030303 208.405518 202.641602
2.035354 197.406006 191.810303
2.040405 186.843018 181.458740
2.045455 176.813965 171.522949
2.050506 167.318848 162.086182
2.055556 158.229492 153.228516
2.060606 149.374512 144.627197
2.065657 140.629395 136.222900
2.070708 132.170166 128.290771
2.075758 123.993408 120.628906
2.080809 116.081055 113.087891
2.085859 108.457031 105.640381
2.090909 101.405029 98.487549
2.095960 94.629395 91.621094
2.101011 88.060791 84.976562
2.106061 81.684814 78.572754
2.111112 75.536865 72.421387
2.116162 69.623535 66.464355
2.121212 63.926270 60.737549
2.126263 58.388672 55.226807
2.131314 53.047119 50.092773
2.136364 47.959473 45.174072
2.141415 43.160889 40.701416
2.146465 38.623779 36.902100
2.151515 34.287842 33.330566
2.156566 30.148438 29.968994
2.161617 26.341797 26.772949
2.166667 23.144287 23.740234
2.171718 20.087402 20.800293
2.176768 17.232910 18.004639
2.181818 14.644531 15.380859
2.186869 12.274902 12.893799
2.191920 10.098389 10.573486
2.196970 8.092529 8.494629
2.202021 6.394775 6.615234
2.207071 4.849854 4.874756
2.212121 3.541504 3.289795
2.217172 2.471680 1.978516
2.222223 1.511475 1.192383
2.227273 0.668457 0.662842
2.232324 0.133301 0.244141
2.237374 0.000000 0.000000
2.242424 0.161377 0.187256
2.247475 0.478027 0.587891
2.252526 1.048340 1.469971
2.257576 2.004639 2.561523
2.262627 3.201416 3.867676
2.267677 4.570068 5.374512
2.272727 6.011475 6.952148
2.277778 7.618408 8.664551
2.282829 9.311768 10.478271
2.287879 11.025146 12.356934
2.292930 12.472656 14.209229
2.297980 13.925049 15.819092
2.303030 15.401123 17.447998
2.308081 16.971680 19.108887
2.313132 18.695801 20.866211
2.318182 20.544922 22.647705
2.323233 22.450439 24.451904
2.328283 24.388672 26.292480
2.333333 26.386475 28.205566
2.338384 28.391357 30.142578
2.343435 30.506592 32.335449
2.348485 32.717285 34.802979
2.353536 34.985840 37.414062
2.358586 37.414795 40.118164
2.363636 39.932617 42.888428
2.368687 42.510498 45.686768
2.373738 45.149414 48.531982
2.378788 47.838623 51.434082
2.383839 50.554199 54.369873
2.388889 53.300537 57.349854
2.393939 56.215576 60.425049
2.398990 59.285156 63.549561
2.404041 62.402832 66.691406
2.409091 65.603760 69.847168
2.414142 68.845459 73.025879
2.419193 72.112061 76.247314
2.424242 75.405029 79.566650
2.429293 78.723877 82.929688
2.434344 82.148926 86.397461
2.439394 85.609131 89.838867
2.444445 89.113525 93.297363
2.449496 92.621582 96.801025
2.454545 96.143799 100.353516
2.459596 99.682373 103.918945
2.464647 103.227295 107.430908
2.469697 106.739258 110.996582
2.474748 110.247070 114.682129
2.479799 113.772461 118.353516
2.484848 117.290527 122.055176
2.489899 120.770508 125.757812
2.494950 124.284180 129.412598
2.500000 127.823730 133.135010

Model: SO3krates+RANGE
Distance(A) Energy_doped(meV) Energy_undoped(meV)
2.000000 387.257324 181.342041
2.005051 371.360352 169.789551
2.010102 356.001953 158.708496
2.015152 341.190430 148.118652
2.020203 326.885986 138.067627
2.025253 313.102295 128.468018
2.030303 299.800659 119.256592
2.035354 286.945190 110.507812
2.040405 274.534790 102.099854
2.045455 262.549072 94.113037
2.050506 250.946289 86.542236
2.055556 239.763184 79.364746
2.060606 228.986084 72.623779
2.065657 218.558350 66.164551
2.070708 208.467773 60.028076
2.075758 198.685791 54.245605
2.080809 189.209106 48.802246
2.085859 180.066406 43.686768
2.090909 171.227783 38.949951
2.095960 162.713135 34.520752
2.101011 154.515991 30.400879
2.106061 146.617432 26.595459
2.111112 139.016846 23.028320
2.116162 131.694702 19.741211
2.121212 124.623657 16.728760
2.126263 117.850098 14.010254
2.131314 111.313354 11.559814
2.136364 104.997925 9.386963
2.141415 98.893311 7.456787
2.146465 93.010986 5.762207
2.151515 87.375000 4.284912
2.156566 81.953125 3.043457
2.161617 76.741821 2.020264
2.166667 71.748169 1.203125
2.171718 66.964722 0.601562
2.176768 62.380615 0.207764
2.181818 57.986084 0.011475
2.186869 53.782715 0.000000
2.191920 49.761597 0.183105
2.196970 45.918213 0.547363
2.202021 42.254028 1.093262
2.207071 38.769775 1.820557
2.212121 35.480957 2.721191
2.217172 32.381104 3.792725
2.222223 29.442871 5.032959
2.227273 26.664307 6.438721
2.232324 24.048828 8.021484
2.237374 21.575684 9.759033
2.242424 19.262329 11.656006
2.247475 17.102295 13.703369
2.252526 15.092773 15.895752
2.257576 13.231201 18.238037
2.262627 11.510254 20.720703
2.267677 9.924561 23.343750
2.272727 8.463623 26.128418
2.277778 7.128418 29.044678
2.282829 5.916992 32.085449
2.287879 4.823975 35.244385
2.292930 3.865234 38.517822
2.297980 3.029297 41.911377
2.303030 2.309570 45.418213
2.308081 1.694336 49.022949
2.313132 1.173828 52.729248
2.318182 0.753906 56.530029
2.323233 0.440186 60.423828
2.328283 0.216309 64.399414
2.333333 0.067627 68.450439
2.338384 0.000000 72.573730
2.343435 0.013184 76.772949
2.348485 0.123047 81.049072
2.353536 0.322266 85.371826
2.358586 0.611328 89.729004
2.363636 0.989990 94.117676
2.368687 1.444092 98.548584
2.373738 1.964844 103.016602
2.378788 2.552002 107.541992
2.383839 3.218994 112.122314
2.388889 3.948486 116.799805
2.393939 4.747070 121.544678
2.398990 5.596924 126.326904
2.404041 6.517578 131.151123
2.409091 7.495850 136.019287
2.414142 8.531250 140.945312
2.419193 9.624023 145.915039
2.424242 10.768311 150.918945
2.429293 11.996826 155.939941
2.434344 13.287109 161.005615
2.439394 14.639160 166.102783
2.444445 16.057373 171.236572
2.449496 17.520752 176.414795
2.454545 19.030884 181.626465
2.459596 20.601318 186.878418
2.464647 22.228760 192.164062
2.469697 23.920288 197.487305
2.474748 25.674561 202.838623
2.479799 27.511108 208.231934
2.484848 29.380371 213.671875
2.489899 31.298218 219.141113
2.494950 33.297363 224.662354
2.500000 35.353516 230.220215

Model: SO3krates
Distance(A) Energy_doped(meV) Energy_undoped(meV)
2.000000 278.542480 276.909424
2.005051 264.787720 263.155273
2.010102 251.532593 249.898926
2.015152 238.760010 237.123047
2.020203 226.453369 224.816895
2.025253 214.599854 212.958984
2.030303 203.176025 201.537598
2.035354 192.174561 190.537354
2.040405 181.577148 179.941650
2.045455 171.369385 169.738525
2.050506 161.540283 159.912598
2.055556 152.072021 150.451660
2.060606 142.957031 141.344727
2.065657 134.180176 132.576416
2.070708 125.731689 124.142822
2.075758 117.603271 116.029297
2.080809 109.787109 108.232422
2.085859 102.276123 100.735840
2.090909 95.056641 93.541260
2.095960 88.131348 86.638428
2.101011 81.490479 80.024658
2.106061 75.129639 73.691406
2.111112 69.045410 67.642334
2.116162 63.238037 61.864014
2.121212 57.699219 56.363037
2.126263 52.429688 51.133789
2.131314 47.426025 46.175049
2.136364 42.690186 41.481934
2.141415 38.216553 37.056152
2.146465 34.008789 32.896729
2.151515 30.059326 29.000488
2.156566 26.369629 25.364502
2.161617 22.936279 21.987793
2.166667 19.759033 18.867920
2.171718 16.834717 16.004395
2.176768 14.160156 13.390137
2.181818 11.732178 11.024414
2.186869 9.546387 8.905029
2.191920 7.602295 7.024658
2.196970 5.890381 5.379639
2.202021 4.409180 3.965088
2.207071 3.151367 2.776611
2.212121 2.113770 1.808105
2.217172 1.289795 1.052246
2.222223 0.673828 0.503662
2.227273 0.255615 0.155762
2.232324 0.034668 0.000000
2.237374 0.000000 0.033936
2.242424 0.145264 0.246582
2.247475 0.466309 0.631348
2.252526 0.951904 1.181641
2.257576 1.597412 1.888184
2.262627 2.397217 2.746582
2.267677 3.338379 3.749023
2.272727 4.425537 4.888428
2.277778 5.640137 6.157959
2.282829 6.981689 7.550049
2.287879 8.442383 9.058105
2.292930 10.017578 10.679199
2.297980 11.697510 12.401611
2.303030 13.484131 14.224609
2.308081 15.365723 16.142822
2.313132 17.337402 18.147949
2.318182 19.398438 20.237061
2.323233 21.542236 22.404541
2.328283 23.764648 24.646973
2.333333 26.063477 26.961426
2.338384 28.430420 29.341309
2.343435 30.868164 31.785889
2.348485 33.367920 34.291748
2.353536 35.934570 36.855225
2.358586 38.556885 39.473877
2.363636 41.235352 42.146484
2.368687 43.973877 44.870850
2.373738 46.765381 47.642578
2.378788 49.604980 50.462402
2.383839 52.497803 53.329346
2.388889 55.438721 56.237305
2.393939 58.430176 59.191406
2.398990 61.475830 62.197754
2.404041 64.575684 65.255859
2.409091 67.728516 68.360840
2.414142 70.932861 71.513916
2.419193 74.187988 74.712891
2.424242 77.492432 77.959717
2.429293 80.846680 81.250244
2.434344 84.249512 84.587158
2.439394 87.700684 87.968018
2.444445 91.198975 91.390381
2.449496 94.745361 94.855469
2.454545 98.340088 98.362549
2.459596 101.978760 101.907959
2.464647 105.666260 105.494873
2.469697 109.397949 109.120850
2.474748 113.173340 112.781250
2.479799 116.988281 116.478760
2.484848 120.844482 120.208008
2.489899 124.737793 123.973145
2.494950 128.667236 127.773926
2.500000 132.633545 131.607422

Model: MACE+RANGE
Distance(A) Energy_doped(meV) Energy_undoped(meV)
2.000000 382.461304 184.628174
2.005051 366.806396 172.854736
2.010102 351.672607 161.577637
2.015152 337.012695 150.778564
2.020203 322.816528 140.452637
2.025253 309.075317 130.569092
2.030303 295.758423 121.098145
2.035354 282.862305 112.066895
2.040405 270.379517 103.475586
2.045455 258.299072 95.322510
2.050506 246.601807 87.581543
2.055556 235.301636 80.236572
2.060606 224.365356 73.266357
2.065657 213.802979 66.679688
2.070708 203.598389 60.450928
2.075758 193.737915 54.582031
2.080809 184.217407 49.063721
2.085859 175.024902 43.880371
2.090909 166.161499 39.035645
2.095960 157.603027 34.508789
2.101011 149.364136 30.293701
2.106061 141.423584 26.384277
2.111112 133.780640 22.775635
2.116162 126.417603 19.449463
2.121212 119.330811 16.413574
2.126263 112.513916 13.651611
2.131314 105.955811 11.157959
2.136364 99.661255 8.959961
2.141415 93.618042 7.030518
2.146465 87.805908 5.344727
2.151515 82.240967 3.901123
2.156566 76.914673 2.697021
2.161617 71.812622 1.722168
2.166667 66.927856 0.968750
2.171718 62.249146 0.437500
2.176768 57.791626 0.114014
2.181818 53.531128 0.000000
2.186869 49.478760 0.085449
2.191920 45.618286 0.375000
2.196970 41.973267 0.851074
2.202021 38.503052 1.511963
2.207071 35.206055 2.352051
2.212121 32.076294 3.363281
2.217172 29.121094 4.552734
2.222223 26.328491 5.902344
2.227273 23.695190 7.408691
2.232324 21.228516 9.075928
2.237374 18.908447 10.889893
2.242424 16.749023 12.856201
2.247475 14.727051 14.961182
2.252526 12.856445 17.210449
2.257576 11.116699 19.591064
2.262627 9.512085 22.108398
2.267677 8.041992 24.743408
2.272727 6.687622 27.502686
2.277778 5.489014 30.390625
2.282829 4.429321 33.390381
2.287879 3.484009 36.498779
2.292930 2.657349 39.719727
2.297980 1.954956 43.048584
2.303030 1.362061 46.424072
2.308081 0.879272 49.895996
2.313132 0.500122 53.470703
2.318182 0.237427 57.136230
2.323233 0.069580 60.898193
2.328283 0.000000 64.742188
2.333333 0.023560 68.674561
2.338384 0.133179 72.686768
2.343435 0.345703 76.784180
2.348485 0.641724 80.962402
2.353536 1.003662 85.213379
2.358586 1.451660 89.543457
2.363636 1.973755 93.940918
2.368687 2.567993 98.406494
2.373738 3.235718 102.936035
2.378788 3.984619 107.527344
2.383839 4.784790 112.171387
2.388889 5.656616 116.878906
2.393939 6.595581 121.645020
2.398990 7.605713 126.463379
2.404041 8.676758 131.337402
2.409091 9.826416 136.263428
2.414142 11.036133 141.245850
2.419193 12.303711 146.275879
2.424242 13.630615 151.351807
2.429293 15.011475 156.473877
2.434344 16.450806 161.639893
2.439394 17.938599 166.845947
2.444445 19.471313 172.086426
2.449496 21.044434 177.357178
2.454545 22.660889 182.663574
2.459596 24.324829 188.001953
2.464647 26.034302 193.369873
2.469697 27.782104 198.772705
2.474748 29.583130 204.201660
2.479799 31.417603 209.656738
2.484848 33.309937 215.146729
2.489899 35.264404 220.655273
2.494950 37.268799 226.180908
2.500000 39.294189 231.732666

Model: MACE
Distance(A) Energy_doped(meV) Energy_undoped(meV)
2.000000 391.319336 179.745605
2.005051 375.499756 168.052734
2.010102 360.161865 156.855469
2.015152 345.283569 146.145264
2.020203 330.850708 135.912842
2.025253 316.863159 126.145264
2.030303 303.293335 116.824951
2.035354 290.139282 107.950684
2.040405 277.400146 99.499756
2.045455 265.070068 91.470703
2.050506 253.109985 83.849365
2.055556 241.540039 76.634766
2.060606 230.336304 69.795654
2.065657 219.501587 63.349609
2.070708 209.023560 57.265137
2.075758 198.886963 51.536133
2.080809 189.093628 46.161621
2.085859 179.634155 41.129639
2.090909 170.497925 36.437500
2.095960 161.670776 32.059570
2.101011 153.160156 28.000732
2.106061 144.953857 24.253418
2.111112 137.040161 20.803955
2.116162 129.412720 17.648682
2.121212 122.067505 14.780029
2.126263 115.004639 12.187500
2.131314 108.210693 9.862305
2.136364 101.676025 7.795410
2.141415 95.406616 5.998047
2.146465 89.373657 4.442627
2.151515 83.598267 3.129883
2.156566 78.066895 2.052734
2.161617 72.771118 1.213623
2.166667 67.697632 0.590820
2.171718 62.854858 0.190674
2.176768 58.224731 0.000000
2.181818 53.812134 0.013428
2.186869 49.609253 0.238770
2.191920 45.609497 0.648438
2.196970 41.815796 1.257324
2.202021 38.214722 2.034180
2.207071 34.807251 3.009277
2.212121 31.586670 4.140381
2.217172 28.536865 5.461182
2.222223 25.678711 6.927002
2.227273 22.985596 8.561523
2.232324 20.468750 10.353027
2.237374 18.113159 12.291504
2.242424 15.917847 14.374268
2.247475 13.893188 16.596191
2.252526 12.004028 18.959473
2.257576 10.278809 21.446777
2.262627 8.687988 24.066406
2.267677 7.255615 26.801514
2.272727 5.956787 29.673096
2.277778 4.792236 32.650391
2.282829 3.777588 35.729736
2.287879 2.873535 38.923340
2.292930 2.097168 42.228760
2.297980 1.459229 45.625244
2.303030 0.940430 49.113281
2.308081 0.530273 52.694336
2.313132 0.233643 56.367920
2.318182 0.065918 60.129639
2.323233 0.000000 63.972900
2.328283 0.042969 67.886719
2.333333 0.190918 71.861816
2.338384 0.439697 75.929688
2.343435 0.805908 80.048096
2.348485 1.247559 84.238525
2.353536 1.793945 88.498535
2.358586 2.444336 92.812988
2.363636 3.175781 97.172119
2.368687 3.998779 101.589111
2.373738 4.914307 106.051514
2.378788 5.919556 110.568604
2.383839 7.000000 115.118408
2.388889 8.171143 119.720947
2.393939 9.416626 124.344238
2.398990 10.743164 129.014404
2.404041 12.147949 133.713135
2.409091 13.635742 138.439697
2.414142 15.193115 143.204102
2.419193 16.815308 147.991699
2.424242 18.512817 152.800049
2.429293 20.290405 157.625244
2.434344 22.132935 162.472656
2.439394 24.026001 167.343994
2.444445 25.989624 172.238281
2.449496 28.027588 177.135498
2.454545 30.124756 182.046875
2.459596 32.277222 186.971680
2.464647 34.497314 191.905518
2.469697 36.762329 196.856934
2.474748 39.097900 201.807861
2.479799 41.474365 206.758057
2.484848 43.919678 211.725586
2.489899 46.404907 216.692871
2.494950 48.948364 221.664795
2.500000 51.540405 226.638184
