# Supplementary material for: Extending the range of graph neural networks with global encodings
Source: Nat Commun. 2026 Feb 18;17:1855. doi: 10.1038/s41467-026-69715-3 (PMC12920779; doi:10.1038/s41467-026-69715-3)
Supplement: Supplementary file 3 — Source Data [file 41467_2026_69715_MOESM3_ESM.zip › 674103_1_data_set_12246662_t9wz2j/source_data/figure_2c.dat]

Model: SchNet, Metric: MAE E [meV]
Dimer class: ['AA', 'CA', 'CC', 'CP', 'PA', 'PP']
Metric: [15.268199999999998, 142.4632, 371.9221, 142.1165, 20.008100000000002, 36.7947]

Model: SchNet, Metric: MAE F [meV/A]
Dimer class: ['AA', 'CA', 'CC', 'CP', 'PA', 'PP']
Metric: [1.2277, 6.9998, 26.4024, 14.2411, 3.9844, 7.1911]

Model: SchNet+RANGE, Metric: MAE E [meV]
Dimer class: ['AA', 'CA', 'CC', 'CP', 'PA', 'PP']
Metric: [5.9807999999999995, 8.5009, 119.8686, 26.054199999999998, 9.017199999999999, 9.7622]

Model: SchNet+RANGE, Metric: MAE F [meV/A]
Dimer class: ['AA', 'CA', 'CC', 'CP', 'PA', 'PP']
Metric: [0.9615, 3.8731999999999998, 18.939700000000002, 10.075199999999999, 2.1625, 5.095599999999999]

Model: PaiNN, Metric: MAE E [meV]
Dimer class: ['AA', 'CA', 'CC', 'CP', 'PA', 'PP']
Metric: [4.6879, 143.2781, 341.3305, 129.85340000000002, 12.0356, 44.7425]

Model: PaiNN, Metric: MAE F [meV/A]
Dimer class: ['AA', 'CA', 'CC', 'CP', 'PA', 'PP']
Metric: [0.8058, 7.2231, 25.9865, 14.5458, 3.088, 5.5399]

Model: PaiNN+RANGE, Metric: MAE E [meV]
Dimer class: ['AA', 'CA', 'CC', 'CP', 'PA', 'PP']
Metric: [1.6582999999999999, 8.965499999999999, 81.6615, 26.8763, 4.1054, 9.2514]

Model: PaiNN+RANGE, Metric: MAE F [meV/A]
Dimer class: ['AA', 'CA', 'CC', 'CP', 'PA', 'PP']
Metric: [0.8326, 4.1939, 19.7278, 10.5083, 1.8920000000000001, 4.6286000000000005]

Model: SO3krates, Metric: MAE E [meV]
Dimer class: ['AA', 'CA', 'CC', 'CP', 'PA', 'PP']
Metric: [5.9894, 123.6717, 276.3228, 113.1096, 14.095099999999999, 31.521]

Model: SO3krates, Metric: MAE F [meV/A]
Dimer class: ['AA', 'CA', 'CC', 'CP', 'PA', 'PP']
Metric: [0.8978, 8.0334, 25.803199999999997, 14.6966, 2.8189, 5.2646999999999995]

Model: SO3krates+RANGE, Metric: MAE E [meV]
Dimer class: ['AA', 'CA', 'CC', 'CP', 'PA', 'PP']
Metric: [8.0558, 9.457699999999999, 140.1771, 22.3179, 7.5183, 7.6051]

Model: SO3krates+RANGE, Metric: MAE F [meV/A]
Dimer class: ['AA', 'CA', 'CC', 'CP', 'PA', 'PP']
Metric: [0.7577, 3.1744999999999997, 15.1059, 8.7546, 1.4494, 3.8782]

Model: MACE, Metric: MAE E [meV]
Dimer class: ['AA', 'CA', 'CC', 'CP', 'PA', 'PP']
Metric: [8.8961, 167.7112, 416.1152, 159.3796, 21.3081, 45.3475]

Model: MACE, Metric: MAE F [meV/A]
Dimer class: ['AA', 'CA', 'CC', 'CP', 'PA', 'PP']
Metric: [1.6666999999999998, 7.7434, 26.5724, 14.7273, 5.4821, 8.837299999999999]

Model: MACE+RANGE, Metric: MAE E [meV]
Dimer class: ['AA', 'CA', 'CC', 'CP', 'PA', 'PP']
Metric: [17.8726, 16.5452, 320.2882, 41.777300000000004, 14.501399999999999, 13.0574]

Model: MACE+RANGE, Metric: MAE F [meV/A]
Dimer class: ['AA', 'CA', 'CC', 'CP', 'PA', 'PP']
Metric: [1.1341999999999999, 5.5992999999999995, 20.314100000000003, 13.5936, 2.8844, 6.4715]
