# Supplementary material for: Extending the range of graph neural networks with global encodings
Source: Nat Commun. 2026 Feb 18;17:1855. doi: 10.1038/s41467-026-69715-3 (PMC12920779; doi:10.1038/s41467-026-69715-3)
Supplement: Supplementary file 3 — Source Data [file 41467_2026_69715_MOESM3_ESM.zip › 674103_1_data_set_12246662_t9wz2j/source_data/figure_3.dat]

Model: SchNet
cutoff(A) MAE_forces(meV/A) Inference_time(s) Memory_peak(MB)
5  29.9 0.446  8074
7  28.5 0.552 13137
9  28.4 0.637 17012
12 28.3 0.714 20187

Model: SchNet+RANGE
cutoff(A) MAE_forces(meV/A) Inference_time(s) Memory_peak(MB)
5  16.2 0.690 13089
7  16.0 0.801 17858
9  16.0 0.880 21521 
12 16.4 0.958 24548

Model: PaiNN
cutoff(A) MAE_forces(meV/A) Inference_time(s) Memory_peak(MB)
5  16.2 1.01  7010 
7  15.4 1.38 11333 
9  15.4 1.79 14439 
12 15.5 1.99 16749 

Model: PaiNN+RANGE
cutoff(A) MAE_forces(meV/A) Inference_time(s) Memory_peak(MB)
5  12.5 1.4  8455
7  11.6 1.79 12780
9  11.5 2.19 15892
12 11.7 2.38 18206

Model: SO3krates
cutoff(A) MAE_forces(meV/A) Inference_time(s) Memory_peak(MB)
5  16.9 0.1 1.17  7505
7  17.0 0.2 1.54 12124
9  16.9 0.3 1.80 15628
12 17.6 0.6 2.17 18167

Model: SO3krates+RANGE
cutoff(A) MAE_forces(meV/A) Inference_time(s) Memory_peak(MB)
5  12.8 1.58  9077 
7  12.5 1.93 13684 
9  12.5 2.15 17202 
12 13.0 2.53 19734

Model: MACE
cutoff(A) MAE_forces(meV/A) Inference_time(s) Memory_peak(MB)
5  13.8 2.25 13193 
7  17.5 2.72 21298 
9  21.7 3.07 27065 
12 30.8 3.34 31211

Model: MACE+RANGE
cutoff(A) MAE_forces(meV/A) Inference_time(s) Memory_peak(MB)
5  10.4 2.48 13663
7  12.8 2.93 21769
9  15.9 3.28 27539
12 22.7 3.55 31683
