# Supplementary material for: Extending the range of graph neural networks with global encodings
Source: Nat Commun. 2026 Feb 18;17:1855. doi: 10.1038/s41467-026-69715-3 (PMC12920779; doi:10.1038/s41467-026-69715-3)
Supplement: Supplementary file 3 — Source Data [file 41467_2026_69715_MOESM3_ESM.zip › 674103_1_data_set_12246662_t9wz2j/source_data/figure_4.dat]

Time [ns]	DHA Radius of Gyration [nm]	CC Ball-claws distance [nm]	DW Axial distance [nm]
0.00000000	0.46316751	0.51945895	-0.20112542
0.00010001	0.45847384	0.52323467	-0.20595550
0.00020001	0.45384822	0.52634400	-0.21175269
0.00030002	0.45610039	0.53141987	-0.22126047
0.00040002	0.45880120	0.52597809	-0.23568037
0.00050003	0.45436395	0.51974076	-0.24600660
0.00060003	0.45016743	0.51251978	-0.25741332
0.00070004	0.45198580	0.49946070	-0.26022357
0.00080004	0.44826951	0.48966131	-0.26809925
0.00090005	0.44198664	0.49158248	-0.26987016
0.00100005	0.43949233	0.49531898	-0.26933441
0.00110006	0.43378156	0.50117046	-0.25394339
0.00120006	0.42670758	0.51253676	-0.24594973
0.00130007	0.42097767	0.52106005	-0.23368181
0.00140007	0.40981908	0.52514356	-0.22986424
0.00150008	0.40633931	0.52073336	-0.22635594
0.00160008	0.40283333	0.51317275	-0.22373713
0.00170009	0.40129525	0.51100963	-0.22911469
0.00180009	0.40015846	0.50998735	-0.23476301
0.00190010	0.40536646	0.50500804	-0.24000523
0.00200010	0.40888571	0.50017613	-0.24320201
0.00210011	0.40818529	0.49638760	-0.25205000
0.00220011	0.41435060	0.50066853	-0.25214358
0.00230012	0.41175197	0.50482595	-0.25467169
0.00240012	0.40911412	0.50786090	-0.25629002
0.00250013	0.41240052	0.50956184	-0.25656225
0.00260013	0.41542646	0.50862443	-0.25878067
0.00270014	0.41518844	0.50921226	-0.25176870
0.00280014	0.41388242	0.50648195	-0.24094994
0.00290015	0.41166391	0.51322412	-0.23151928
0.00300015	0.41343193	0.52337533	-0.23005752
0.00310016	0.41430870	0.52712178	-0.23535878
0.00320016	0.41712677	0.52627909	-0.24253053
0.00330017	0.42064421	0.52770114	-0.26336900
0.00340017	0.42179029	0.51941735	-0.26740081
0.00350018	0.42466902	0.51912856	-0.27101068
0.00360018	0.42657659	0.52237642	-0.26373904
0.00370019	0.43603766	0.52637184	-0.25621022
0.00380019	0.44259761	0.52778941	-0.24709058
0.00390020	0.44921406	0.52061665	-0.23981231
0.00400020	0.45050781	0.51082528	-0.23335844
0.00410021	0.45288719	0.50232178	-0.23083345
0.00420021	0.45539817	0.50216764	-0.23881981
0.00430022	0.45348883	0.50483024	-0.23887233
0.00440022	0.45807654	0.50266796	-0.24685936
0.00450023	0.45562208	0.50933188	-0.25779421
0.00460023	0.46388159	0.51240063	-0.25844864
0.00470024	0.46951138	0.51950252	-0.26097327
0.00480024	0.47431431	0.52324307	-0.25823691
0.00490025	0.47973698	0.52907407	-0.25585281
0.00500025	0.48142200	0.53499287	-0.24884469
0.00510026	0.47521235	0.54352170	-0.23940649
0.00520026	0.47335851	0.55269891	-0.23551272
0.00530027	0.46917427	0.55224484	-0.22605407
0.00540027	0.45840901	0.55266821	-0.22647478
0.00550028	0.45467773	0.54422843	-0.22885752
0.00560028	0.44579157	0.53689301	-0.22806505
0.00570029	0.43129180	0.52268481	-0.24075692
0.00580029	0.42173027	0.50931257	-0.24835620
0.00590030	0.40856443	0.49907291	-0.25464698
0.00600030	0.40408183	0.48961112	-0.25526660
0.00610031	0.41053601	0.48421347	-0.25352149
0.00620031	0.40389852	0.48408946	-0.25156256
0.00630032	0.39940497	0.48411188	-0.24849827
0.00640032	0.39476475	0.49419293	-0.24793774
0.00650033	0.38902994	0.50401825	-0.23283310
0.00660033	0.39480807	0.51523691	-0.22543306
0.00670034	0.39504662	0.52702314	-0.23248384
0.00680034	0.38854355	0.53346330	-0.23766677
0.00690035	0.39332290	0.53504163	-0.23967824
0.00700035	0.39628854	0.52372563	-0.24255989
0.00710036	0.40568111	0.50921464	-0.24545328
0.00720036	0.41250849	0.49587262	-0.24122853
0.00730037	0.41571166	0.49690217	-0.25298146
0.00740037	0.41595471	0.49847922	-0.25341179
0.00750038	0.41658702	0.50051326	-0.25394514
0.00760038	0.41428172	0.49843550	-0.25580820
0.00770039	0.41650123	0.48834637	-0.25538119
0.00780039	0.41699100	0.48723027	-0.24670549
0.00790040	0.41161324	0.49434417	-0.24784459
0.00800040	0.41273589	0.50673473	-0.25313558
0.00810041	0.41549289	0.51747715	-0.26138046
0.00820041	0.41528944	0.51946914	-0.26623991
0.00830042	0.41712838	0.52178407	-0.26861966
0.00840042	0.41610620	0.52474868	-0.26919877
0.00850043	0.41626387	0.52523637	-0.26374099
0.00860043	0.41803158	0.52177382	-0.25717676
0.00870044	0.41638109	0.51828188	-0.24766035
0.00880044	0.41274186	0.51692486	-0.24729156
0.00890045	0.40770603	0.51801956	-0.23624928
0.00900045	0.40605516	0.52018631	-0.23641127
0.00910046	0.40060548	0.50953782	-0.22916576
0.00920046	0.39654242	0.49859732	-0.23297198
0.00930047	0.38694188	0.49398923	-0.23418476
0.00940047	0.37978340	0.49392679	-0.23080597
0.00950048	0.38181547	0.49140882	-0.23661529
0.00960048	0.38092878	0.48852643	-0.24373740
0.00970049	0.37963057	0.49194875	-0.25033838
0.00980049	0.38216810	0.50868672	-0.25342435
0.00990050	0.38692473	0.52503657	-0.24782290
0.01000050	0.38821856	0.54006553	-0.24537644
0.01010051	0.39097313	0.54992628	-0.25295927
0.01020051	0.39390235	0.55185032	-0.24572468
0.01030052	0.39969649	0.55046421	-0.25130692
0.01040052	0.40233696	0.53708899	-0.25374826
0.01050053	0.40559308	0.52579075	-0.25450655
0.01060053	0.41328952	0.51770657	-0.24948124
0.01070054	0.41257706	0.51829803	-0.24323656
0.01080054	0.41315385	0.52285719	-0.23748858
0.01090055	0.41341204	0.52362132	-0.23668218
0.01100055	0.41354887	0.52217686	-0.23782015
0.01110056	0.41254438	0.51466626	-0.23493168
0.01120056	0.41140955	0.50926936	-0.24538980
0.01130057	0.41247527	0.50429070	-0.24874266
0.01140057	0.41502008	0.49352300	-0.25119922
0.01150058	0.41105007	0.48438880	-0.25688508
0.01160058	0.41668461	0.48677796	-0.25587708
0.01170059	0.41199797	0.49451646	-0.25507461
0.01180059	0.40632271	0.49909970	-0.25495313
0.01190060	0.40355976	0.49859783	-0.24123436
0.01200060	0.39920418	0.49257472	-0.24232997
0.01210061	0.39862122	0.49669886	-0.24173062
0.01220061	0.39775129	0.49940518	-0.23631724
0.01230062	0.39449816	0.50378793	-0.23860006
0.01240062	0.39719706	0.50899464	-0.24764245
0.01250063	0.39043806	0.51513034	-0.25305750
0.01260063	0.38980554	0.52679265	-0.25879371
0.01270064	0.38317559	0.52971804	-0.26012657
0.01280064	0.38224937	0.52375609	-0.26757879
0.01290065	0.38230746	0.51297921	-0.26644204
0.01300065	0.38245793	0.50859880	-0.26685256
0.01310066	0.38856591	0.50771558	-0.27383594
0.01320066	0.39434711	0.50168288	-0.27040446
0.01330067	0.39631539	0.49120164	-0.27408460
0.01340067	0.39875924	0.48955521	-0.25799602
0.01350068	0.40355664	0.49655691	-0.25520125
0.01360068	0.40958044	0.49849540	-0.24655909
0.01370069	0.41633646	0.49680221	-0.23667333
0.01380069	0.41836666	0.49884060	-0.22642488
0.01390070	0.41731784	0.51332474	-0.22361175
0.01400070	0.41748987	0.53226590	-0.22336733
0.01410071	0.41309414	0.54460460	-0.22253649
0.01420071	0.41095658	0.54349399	-0.22475213
0.01430072	0.40618729	0.53975821	-0.22153440
0.01440072	0.40403648	0.52978122	-0.22945114
0.01450073	0.40253514	0.52226722	-0.23617548
0.01460073	0.39438670	0.50920147	-0.24488938
0.01470074	0.39043700	0.49590030	-0.25182674
0.01480074	0.38789414	0.49424744	-0.26386164
0.01490075	0.38414090	0.49321505	-0.26983326
0.01500075	0.38425584	0.49074546	-0.26655083
0.01510076	0.38323254	0.48731717	-0.26842571
0.01520076	0.37430276	0.48886698	-0.26054871
0.01530077	0.37723760	0.49050805	-0.25265894
0.01540077	0.37932887	0.49143767	-0.24664362
0.01550078	0.37872351	0.49408591	-0.23233129
0.01560078	0.37163961	0.51086789	-0.22523191
0.01570079	0.37103255	0.53241140	-0.22692861
0.01580079	0.37969632	0.55114716	-0.21504672
0.01590080	0.38309658	0.56412512	-0.21465855
0.01600080	0.38429605	0.57036769	-0.21282638
0.01610081	0.38213978	0.57735491	-0.21713301
0.01620081	0.38696942	0.57940954	-0.21423511
0.01630082	0.39242917	0.57647169	-0.21963424
0.01640082	0.39306273	0.56821436	-0.22757688
0.01650083	0.38945717	0.54764521	-0.24324758
0.01660083	0.38554363	0.52707714	-0.25235105
0.01670084	0.38236186	0.50070429	-0.25795609
0.01680084	0.38857933	0.47980654	-0.26753906
0.01690085	0.39587384	0.47902042	-0.26226672
0.01700085	0.39015700	0.48466802	-0.25744845
0.01710086	0.38992112	0.49446589	-0.25289458
0.01720086	0.39489125	0.49845272	-0.24823674
0.01730087	0.38757720	0.49859822	-0.24518127
0.01740087	0.38302936	0.50701809	-0.24266594
0.01750088	0.38565426	0.51143479	-0.23706404
0.01760088	0.38865032	0.52370560	-0.24177518
0.01770089	0.39136546	0.53457797	-0.24006116
0.01780089	0.39469334	0.54324186	-0.23964028
0.01790090	0.39016210	0.54913300	-0.23852693
0.01800090	0.39360011	0.54886842	-0.24754661
0.01810091	0.39421750	0.54965061	-0.25120983
0.01820091	0.39399482	0.54136246	-0.25179140
0.01830092	0.39408538	0.53222239	-0.24995239
0.01840092	0.39027528	0.51993603	-0.24441548
0.01850093	0.38915347	0.50600755	-0.24804925
0.01860093	0.39085788	0.49407136	-0.23512960
0.01870094	0.39326046	0.48272118	-0.23763884
0.01880094	0.39828544	0.48752949	-0.24132956
0.01890095	0.39671280	0.49901465	-0.24426827
0.01900095	0.39572584	0.50512612	-0.24995818
0.01910096	0.39723311	0.50193518	-0.24664241
0.01920096	0.40061941	0.49818656	-0.24994008
0.01930097	0.40748492	0.49844512	-0.25209813
0.01940097	0.40626375	0.49849439	-0.25480613
0.01950098	0.40560829	0.50389326	-0.26115932
0.01960098	0.40782814	0.50702488	-0.25656160
0.01970099	0.40438258	0.51629037	-0.25282537
0.01980099	0.39777797	0.51949686	-0.24846898
0.01990100	0.40049333	0.51263762	-0.24080998
0.02000100	0.40351022	0.50536811	-0.23882956
0.02010101	0.40450500	0.50591218	-0.24697520
0.02020101	0.41203204	0.51253062	-0.25772299
0.02030102	0.41424709	0.51089758	-0.24856009
0.02040102	0.41517336	0.50775611	-0.25001681
0.02050103	0.41961376	0.50760591	-0.24881875
0.02060103	0.42175091	0.52118063	-0.24999585
0.02070104	0.42216586	0.52935886	-0.24805912
0.02080104	0.42683406	0.53352153	-0.23995318
0.02090105	0.42756073	0.52647972	-0.23899129
0.02100105	0.43378894	0.51057792	-0.24036435
0.02110106	0.43825345	0.50196588	-0.24310794
0.02120106	0.43756475	0.48866108	-0.24340957
0.02130107	0.43987801	0.48531249	-0.23713013
0.02140107	0.44824440	0.48175141	-0.23974964
0.02150108	0.45210413	0.47883579	-0.24810501
0.02160108	0.44904034	0.48552081	-0.24939101
0.02170109	0.45309891	0.49834862	-0.25843507
0.02180109	0.45967988	0.51275480	-0.26002239
0.02190110	0.46265980	0.51881784	-0.26638047
0.02200110	0.46456390	0.52618867	-0.25980364
0.02210111	0.46237827	0.52643895	-0.24924920
0.02220111	0.46198533	0.52262169	-0.24448799
0.02230112	0.45887211	0.52350217	-0.23498000
0.02240112	0.46028408	0.52635968	-0.24001062
0.02250113	0.46458013	0.52749974	-0.24358301
0.02260113	0.46987580	0.52366412	-0.25294378
0.02270114	0.47145094	0.51720631	-0.24661000
0.02280114	0.46891032	0.51053435	-0.25382120
0.02290115	0.46870261	0.49890146	-0.25063411
0.02300115	0.47146822	0.49184242	-0.24991223
0.02310116	0.47231966	0.48854268	-0.24859996
0.02320116	0.47056163	0.49047884	-0.24189224
0.02330117	0.47084950	0.49687928	-0.24721993
0.02340117	0.46579031	0.49976039	-0.24262259
0.02350118	0.46924834	0.50205630	-0.23866587
0.02360118	0.46765986	0.50686300	-0.24023846
0.02370119	0.46281355	0.51538974	-0.24412924
0.02380119	0.45816866	0.51900452	-0.24403213
0.02390120	0.45742038	0.51386958	-0.24714932
0.02400120	0.45314868	0.50944972	-0.25192300
0.02410121	0.45415168	0.50875926	-0.25929944
0.02420121	0.45334039	0.51647937	-0.25541606
0.02430122	0.44856390	0.51703215	-0.25437263
0.02440122	0.44967266	0.51635575	-0.25531334
0.02450123	0.45213527	0.51620913	-0.25037161
0.02460123	0.44744914	0.51756680	-0.24319524
0.02470124	0.44388625	0.52370119	-0.23679569
0.02480124	0.44076373	0.52153397	-0.22704123
0.02490125	0.43971287	0.52006012	-0.23042578
0.02500125	0.44335058	0.51310730	-0.23284988
0.02510126	0.44282525	0.50665563	-0.23664170
0.02520126	0.44275269	0.50686818	-0.24947668
0.02530127	0.44815193	0.50357741	-0.25513224
0.02540127	0.45003941	0.49290216	-0.26164899
0.02550128	0.45048750	0.48629197	-0.26577257
0.02560128	0.44790209	0.49476552	-0.27293399
0.02570129	0.44842912	0.50444567	-0.27644260
0.02580129	0.44453923	0.51358765	-0.27227757
0.02590130	0.43954454	0.52484572	-0.26683453
0.02600130	0.43475896	0.53624350	-0.25569272
0.02610131	0.42584525	0.54762369	-0.24514211
0.02620131	0.41630820	0.55470043	-0.23598786
0.02630132	0.40873290	0.55954140	-0.23009950
0.02640132	0.40679320	0.55558550	-0.22879501
0.02650133	0.40525064	0.54496300	-0.22695568
0.02660133	0.41247103	0.53823018	-0.22687156
0.02670134	0.41192290	0.52951568	-0.23031837
0.02680134	0.41053261	0.52230549	-0.23387819
0.02690135	0.40646358	0.51761854	-0.23624199
0.02700135	0.40418316	0.50785124	-0.24762081
0.02710136	0.40660640	0.49275088	-0.25526229
0.02720136	0.40545341	0.48465121	-0.25956532
0.02730137	0.40171374	0.48298317	-0.25756864
0.02740137	0.40457832	0.49055651	-0.25379411
0.02750138	0.40127875	0.49570584	-0.24493909
0.02760138	0.39520506	0.49313596	-0.23506573
0.02770139	0.39505643	0.49750760	-0.22468045
0.02780139	0.39515188	0.50129944	-0.21954459
0.02790140	0.40118265	0.50504851	-0.21719460
0.02800140	0.40685836	0.50494719	-0.21066856
0.02810141	0.41445937	0.51073611	-0.20648124
0.02820141	0.41664364	0.52102685	-0.20064959
0.02830142	0.41993440	0.53147525	-0.20134845
0.02840142	0.42390824	0.53352362	-0.20608913
0.02850143	0.41821463	0.52913862	-0.20712815
0.02860143	0.42143783	0.52483988	-0.21446058
0.02870144	0.41895493	0.52147144	-0.21874510
0.02880144	0.41550350	0.52016079	-0.23378483
0.02890145	0.41898973	0.51444960	-0.23988244
0.02900145	0.42074165	0.51114255	-0.25346624
0.02910146	0.41633523	0.51612252	-0.25698149
0.02920146	0.41518152	0.51613450	-0.26507806
0.02930147	0.41693917	0.51603055	-0.26498362
0.02940147	0.42077076	0.50932771	-0.26299433
0.02950148	0.42628591	0.50423026	-0.25483236
0.02960148	0.42500771	0.50376028	-0.24539768
0.02970149	0.42242372	0.51016444	-0.23824061
0.02980149	0.42402287	0.51681912	-0.23769012
0.02990150	0.42086587	0.51517290	-0.23971395
0.03000150	0.41858947	0.52178615	-0.23486354
0.03010151	0.42033679	0.52555597	-0.23926583
0.03020151	0.42389792	0.52980101	-0.24537693
0.03030152	0.42584457	0.53390390	-0.24809377
0.03040152	0.41725511	0.53486341	-0.25495169
0.03050153	0.41417800	0.53241622	-0.24969635
0.03060153	0.41986471	0.52637917	-0.25496907
0.03070154	0.41805667	0.52224445	-0.25324670
0.03080154	0.41947550	0.51805156	-0.24765815
0.03090155	0.42592060	0.52320820	-0.23708392
0.03100155	0.42918953	0.52437323	-0.23511160
0.03110156	0.43081782	0.52551240	-0.22948855
0.03120156	0.42847223	0.52598208	-0.22766147
0.03130157	0.43197624	0.52586734	-0.23087802
0.03140157	0.43230289	0.52002472	-0.22734756
0.03150158	0.42759973	0.51061773	-0.23122359
0.03160158	0.42685661	0.50222290	-0.24905961
0.03170159	0.43004509	0.50508511	-0.24696145
0.03180159	0.43030859	0.52200925	-0.25579935
0.03190160	0.42831666	0.54086167	-0.25933843
0.03200160	0.42897923	0.55287623	-0.25986080
0.03210161	0.43455494	0.55518407	-0.26478274
0.03220161	0.43627368	0.54583859	-0.26923996
0.03230162	0.43635686	0.52956384	-0.26187495
0.03240162	0.43842846	0.50972587	-0.25471179
0.03250163	0.43779409	0.49495345	-0.24953375
0.03260163	0.43367372	0.49075857	-0.24602769
0.03270164	0.42566374	0.48927236	-0.24524429
0.03280164	0.41978462	0.48749971	-0.23912518
0.03290165	0.41525725	0.49371216	-0.23462671
0.03300165	0.40701287	0.50370187	-0.23724382
0.03310166	0.40200906	0.50542581	-0.23593627
0.03320166	0.40017066	0.49486774	-0.24271393
0.03330167	0.40298937	0.48891994	-0.25131744
0.03340167	0.40485976	0.50063187	-0.25178083
0.03350168	0.41233960	0.51676172	-0.25138405
0.03360168	0.42115977	0.52721441	-0.24983846
0.03370169	0.42483502	0.53106600	-0.25261629
0.03380169	0.43100499	0.53238624	-0.25992767
0.03390170	0.43241647	0.52723777	-0.27242795
0.03400170	0.43378382	0.51603705	-0.26380873
0.03410171	0.43463886	0.50889146	-0.26801487
0.03420171	0.43206942	0.50445712	-0.26074568
0.03430172	0.43062617	0.50788671	-0.26342882
0.03440172	0.43047020	0.50968361	-0.25746249
0.03450173	0.43015535	0.50460386	-0.25126111
0.03460173	0.42832540	0.49659124	-0.24458719
0.03470174	0.42620325	0.49079952	-0.23923034
0.03480174	0.42743814	0.49170500	-0.23180038
0.03490175	0.42859738	0.49221909	-0.23320305
0.03500175	0.42611740	0.49031281	-0.23542026
0.03510176	0.42274181	0.49877352	-0.23624203
0.03520176	0.41457855	0.50905997	-0.25069019
0.03530177	0.40798133	0.51043004	-0.24700441
0.03540177	0.40221934	0.50897479	-0.25039272
0.03550178	0.39547822	0.50887650	-0.25365584
0.03560178	0.39704503	0.51969355	-0.25167064
0.03570179	0.40561700	0.53613806	-0.25605491
0.03580179	0.40578344	0.55410761	-0.25338617
0.03590180	0.40564618	0.56144518	-0.25596000
0.03600180	0.40674288	0.55429089	-0.25817827
0.03610181	0.40571950	0.55065382	-0.24795574
0.03620181	0.40047850	0.53820240	-0.25286953
0.03630182	0.40683822	0.53671753	-0.24510896
0.03640182	0.40182802	0.53730273	-0.24682378
0.03650183	0.39254887	0.53649575	-0.23480187
0.03660183	0.39682173	0.52838802	-0.23812004
0.03670184	0.39683771	0.51119697	-0.23079373
0.03680184	0.39653694	0.49298134	-0.23210310
0.03690185	0.39801802	0.47465321	-0.23299733
0.03700185	0.39434295	0.47278786	-0.23071917
0.03710186	0.39229973	0.47684637	-0.24123727
0.03720186	0.38867887	0.49271584	-0.24312382
0.03730187	0.38769107	0.51548040	-0.24943478
0.03740187	0.38402416	0.53399348	-0.26018875
0.03750188	0.38524181	0.54858077	-0.25824230
0.03760188	0.38954247	0.55712998	-0.26379985
0.03770189	0.38742842	0.56702220	-0.25719756
0.03780189	0.38865329	0.56627530	-0.24679825
0.03790190	0.39347189	0.56012225	-0.23969015
0.03800190	0.40233402	0.55604303	-0.23725611
0.03810191	0.41060061	0.54933053	-0.22665297
0.03820191	0.42304603	0.54459971	-0.22791014
0.03830192	0.42635095	0.53610009	-0.23354658
0.03840192	0.42699181	0.52022350	-0.24071871
0.03850193	0.43057921	0.49911705	-0.24805132
0.03860193	0.43413982	0.48322198	-0.25474619
0.03870194	0.44147449	0.48504427	-0.25845619
0.03880194	0.44048166	0.49261189	-0.26290848
0.03890195	0.43854925	0.49676576	-0.25596947
0.03900195	0.44049155	0.50671840	-0.25624014
0.03910196	0.44672866	0.52042502	-0.24703543
0.03920196	0.44252120	0.53133816	-0.24949203
0.03930197	0.44241135	0.53351563	-0.24820606
0.03940197	0.44462571	0.53740317	-0.24995376
0.03950198	0.44219292	0.54421550	-0.23490349
0.03960198	0.44230033	0.54722106	-0.24039933
0.03970199	0.44166569	0.53792667	-0.24232041
0.03980199	0.44080566	0.52792519	-0.24311359
0.03990200	0.43546835	0.51602525	-0.24713757
0.04000200	0.43386129	0.51300871	-0.24338102
0.04010201	0.43546165	0.50864106	-0.24836445
0.04020201	0.42698024	0.50385213	-0.25600354
0.04030202	0.42097812	0.49717355	-0.24885285
0.04040202	0.41984307	0.49418005	-0.26324813
0.04050203	0.41970251	0.49833688	-0.25701591
0.04060203	0.40837271	0.50347930	-0.26041502
0.04070204	0.40169565	0.51519674	-0.24937305
0.04080204	0.39582785	0.52005327	-0.24877005
0.04090205	0.38902766	0.52059013	-0.23746063
0.04100205	0.39226379	0.51457047	-0.23481408
0.04110206	0.39186274	0.50931436	-0.23923747
0.04120206	0.39174145	0.50455105	-0.23605231
0.04130207	0.39790677	0.50182271	-0.23952418
0.04140207	0.39899440	0.50223154	-0.23738616
0.04150208	0.40269677	0.49849904	-0.23767077
0.04160208	0.40271688	0.50086671	-0.24965732
0.04170209	0.40289305	0.50362188	-0.24969606
0.04180209	0.40101586	0.50895983	-0.25895919
0.04190210	0.39997435	0.51836807	-0.26073308
0.04200210	0.40091145	0.51943028	-0.25402130
0.04210211	0.40295674	0.52234662	-0.25282450
0.04220211	0.40972004	0.51923066	-0.24764554
0.04230212	0.40831357	0.51689553	-0.23958819
0.04240212	0.41080231	0.51460314	-0.23103712
0.04250213	0.41031893	0.51021481	-0.23978138
0.04260213	0.40947688	0.51048607	-0.24325868
0.04270214	0.40805852	0.51210970	-0.23920069
0.04280214	0.40617198	0.51412880	-0.24813142
0.04290215	0.40728614	0.51879478	-0.24863504
0.04300215	0.40445120	0.51781410	-0.25433554
0.04310216	0.40306196	0.50845397	-0.25361060
0.04320216	0.39624422	0.50511962	-0.25869327
0.04330217	0.39357772	0.50548202	-0.24972214
0.04340217	0.38870011	0.50157708	-0.24705153
0.04350218	0.38558447	0.50286150	-0.24028592
0.04360218	0.38477376	0.51276088	-0.23293183
0.04370219	0.38553989	0.52278554	-0.23186785
0.04380219	0.38617111	0.53162599	-0.23971029
0.04390220	0.39172863	0.52940333	-0.23890089
0.04400220	0.39515669	0.52417791	-0.24535363
0.04410221	0.40196990	0.52623868	-0.25045812
0.04420221	0.40702046	0.52868974	-0.26277040
0.04430222	0.40800069	0.53075272	-0.24437302
0.04440222	0.41211038	0.52899867	-0.24731027
0.04450223	0.41410253	0.53038657	-0.24279564
0.04460223	0.41601908	0.53762192	-0.23594693
0.04470224	0.41529811	0.54097599	-0.24033310
0.04480224	0.41907733	0.54394937	-0.24254411
0.04490225	0.42505762	0.54227215	-0.24683310
0.04500225	0.42505583	0.54260600	-0.24933734
0.04510226	0.42862084	0.53524363	-0.25591768
0.04520226	0.42864168	0.51686281	-0.25629744
0.04530227	0.42705682	0.49652418	-0.25718973
0.04540227	0.42657991	0.47698340	-0.25887863
0.04550228	0.42521637	0.46874028	-0.25839723
0.04560228	0.42058213	0.47001511	-0.25400659
0.04570229	0.42775537	0.47851220	-0.25323524
0.04580229	0.43623364	0.49194887	-0.24929031
0.04590230	0.43368164	0.50201452	-0.24318039
0.04600230	0.43397213	0.51346809	-0.24427911
0.04610231	0.43675821	0.51661825	-0.25040739
0.04620231	0.44030365	0.51612997	-0.24996730
0.04630232	0.44737051	0.52374476	-0.24682754
0.04640232	0.45117373	0.53101695	-0.25597380
0.04650233	0.45402194	0.53225482	-0.24978501
0.04660233	0.45653854	0.52812433	-0.24500884
0.04670234	0.46204231	0.52773589	-0.24770064
0.04680234	0.46328119	0.52070618	-0.24771686
0.04690235	0.46500630	0.52015644	-0.24173071
0.04700235	0.46468259	0.51626366	-0.23823366
0.04710236	0.46333609	0.51618665	-0.23357816
0.04720236	0.46511367	0.52091593	-0.24329986
0.04730237	0.46419429	0.52342391	-0.23594046
0.04740237	0.46370622	0.52404171	-0.24091121
0.04750238	0.46432834	0.51536959	-0.24858681
0.04760238	0.46688534	0.50987142	-0.25209116
0.04770239	0.46485419	0.50754714	-0.24643423
0.04780239	0.46476515	0.51269531	-0.24575336
0.04790240	0.46440776	0.52064365	-0.25145772
0.04800240	0.46208616	0.52191639	-0.25483375
0.04810241	0.46081722	0.52263212	-0.24949638
0.04820241	0.45925530	0.51474327	-0.24661873
0.04830242	0.45748140	0.50871086	-0.25103183
0.04840242	0.45673642	0.50585949	-0.25304087
0.04850243	0.45499815	0.49933335	-0.24958744
0.04860243	0.45298251	0.49763578	-0.24804025
0.04870244	0.44663074	0.49694416	-0.24757667
0.04880244	0.44489360	0.49856400	-0.25180063
0.04890245	0.44452493	0.49949229	-0.25277837
0.04900245	0.44033462	0.50181371	-0.25300075
0.04910246	0.43583273	0.50019145	-0.24794360
0.04920246	0.43690357	0.50205314	-0.24026911
0.04930247	0.44255396	0.51594275	-0.24271133
0.04940247	0.44701898	0.52771097	-0.24147854
0.04950248	0.45115155	0.53645349	-0.23999358
0.04960248	0.45026333	0.53505963	-0.24213190
0.04970249	0.45297389	0.52474505	-0.24348308
0.04980249	0.45484517	0.51462263	-0.25220020
0.04990250	0.45010929	0.50556827	-0.25614737
0.05000250	0.45310362	0.49634710	-0.25582141
0.05010251	0.45878302	0.48954445	-0.25176158
0.05020251	0.46172011	0.49233121	-0.25019334
0.05030252	0.46792988	0.49704486	-0.24983236
0.05040252	0.47008129	0.50437111	-0.24395443
0.05050253	0.46874399	0.51387066	-0.24825110
0.05060253	0.46958687	0.51750630	-0.24030285
0.05070254	0.47670074	0.51769930	-0.23601507
0.05080254	0.47911066	0.52264136	-0.23102921
0.05090255	0.47665994	0.52933311	-0.24173386
0.05100255	0.47804708	0.54424298	-0.24848447
0.05110256	0.47460549	0.55082017	-0.24673072
0.05120256	0.47519621	0.55613357	-0.25232217
0.05130257	0.47760884	0.55240291	-0.25191355
0.05140257	0.47541602	0.54364651	-0.25465735
0.05150258	0.47579712	0.53073555	-0.25385631
0.05160258	0.46984639	0.51752955	-0.24960727
0.05170259	0.45546021	0.50321347	-0.24140816
0.05180259	0.44877708	0.49620900	-0.23950224
0.05190260	0.44793525	0.49438140	-0.23925208
0.05200260	0.44875372	0.49943981	-0.23826245
0.05210261	0.45641988	0.50093645	-0.24064627
0.05220261	0.45744076	0.49560332	-0.23974516
0.05230262	0.45304653	0.49289790	-0.24877668
0.05240262	0.44560328	0.49788928	-0.24873500
0.05250263	0.44375956	0.50608873	-0.25186553
0.05260263	0.44229503	0.51396853	-0.25120530
0.05270264	0.43746511	0.52579761	-0.25113242
0.05280264	0.43772827	0.53316569	-0.24537705
0.05290265	0.43754451	0.53051323	-0.24653656
0.05300265	0.43316910	0.51998508	-0.24936859
0.05310266	0.43044892	0.51494449	-0.24211922
0.05320266	0.42697469	0.51593733	-0.23256130
0.05330267	0.42917225	0.51632911	-0.23161059
0.05340267	0.43083684	0.51827598	-0.23362653
0.05350268	0.43344359	0.51459628	-0.23875601
0.05360268	0.43803087	0.51409525	-0.24216607
0.05370269	0.44170872	0.51912749	-0.24321437
0.05380269	0.45061562	0.51937258	-0.24055673
0.05390270	0.45207950	0.51538092	-0.24836008
0.05400270	0.45422507	0.50382823	-0.25425430
0.05410271	0.45829139	0.49451646	-0.25650511
0.05420271	0.45605838	0.48535988	-0.25945836
0.05430272	0.45483316	0.48074144	-0.26229520
0.05440272	0.45269483	0.48820385	-0.26392647
0.05450273	0.44757989	0.49992523	-0.26205352
0.05460273	0.44140123	0.51092762	-0.26329014
0.05470274	0.43775093	0.51332349	-0.25953516
0.05480274	0.43915895	0.51401985	-0.24842001
0.05490275	0.43347038	0.51636672	-0.23772109
0.05500275	0.42379819	0.52485782	-0.23669803
0.05510276	0.42459959	0.53928250	-0.22691633
0.05520276	0.42474532	0.54553974	-0.22109019
0.05530277	0.42636693	0.54494399	-0.22201977
0.05540277	0.42855123	0.53681588	-0.21513877
0.05550278	0.43311559	0.52817637	-0.22234537
0.05560278	0.44126890	0.51652598	-0.22156778
0.05570279	0.44693880	0.50238949	-0.23005650
0.05580279	0.44765493	0.49903259	-0.24189814
0.05590280	0.44476223	0.49707434	-0.24513154
0.05600280	0.44214540	0.49573416	-0.26253283
0.05610281	0.44425442	0.48565710	-0.27251048
0.05620281	0.43951577	0.48680288	-0.27209828
0.05630282	0.43802121	0.50585461	-0.27370672
0.05640282	0.44177128	0.52023083	-0.26547062
0.05650283	0.43180954	0.52792513	-0.25371856
0.05660283	0.42785041	0.53673100	-0.24038718
0.05670284	0.42575343	0.55141556	-0.23693455
0.05680284	0.42850328	0.55993938	-0.22862874
0.05690285	0.43547206	0.55954450	-0.22452573
0.05700285	0.43520183	0.55254638	-0.21982608
0.05710286	0.43780383	0.53991216	-0.23363507
0.05720286	0.43941937	0.53412467	-0.23456796
0.05730287	0.43664767	0.52751523	-0.23703401
0.05740287	0.44394281	0.51750809	-0.24488064
0.05750288	0.44633228	0.50316715	-0.24882411
0.05760288	0.44125558	0.49060556	-0.25155272
0.05770289	0.44083347	0.48689491	-0.24756530
0.05780289	0.44348747	0.48453593	-0.25376806
0.05790290	0.44215562	0.49352479	-0.25559061
0.05800290	0.44373460	0.51159263	-0.25660246
0.05810291	0.44105548	0.52991319	-0.25219071
0.05820291	0.43649741	0.53712904	-0.25386682
0.05830292	0.43159990	0.53948307	-0.24595673
0.05840292	0.42785958	0.53499907	-0.23976458
0.05850293	0.42905001	0.52848148	-0.23467420
0.05860293	0.42891735	0.52863908	-0.23363910
0.05870294	0.42572308	0.52404410	-0.23974468
0.05880294	0.42864577	0.51710969	-0.23393198
0.05890295	0.42977307	0.51000386	-0.23995071
0.05900295	0.42835525	0.50218445	-0.24345324
0.05910296	0.42880334	0.49052507	-0.24666412
0.05920296	0.43426546	0.48173419	-0.24468867
0.05930297	0.43167373	0.47927749	-0.25107594
0.05940297	0.43391024	0.49039459	-0.25008064
0.05950298	0.43607072	0.50107205	-0.24401750
0.05960298	0.43586405	0.50817317	-0.25937108
0.05970299	0.43878347	0.51197559	-0.25754998
0.05980299	0.43998409	0.51525491	-0.26242932
0.05990300	0.44648813	0.51987851	-0.26229226
0.06000300	0.44939981	0.52562118	-0.26027515
0.06010301	0.45555771	0.53315556	-0.26023234
0.06020301	0.45648697	0.53709286	-0.25097295
0.06030302	0.46155062	0.53510833	-0.25384336
0.06040302	0.45897727	0.53206474	-0.24927386
0.06050303	0.45097089	0.52200627	-0.24933168
0.06060303	0.44263964	0.51119429	-0.24195127
0.06070304	0.43485056	0.50782198	-0.24184798
0.06080304	0.43074327	0.50923753	-0.23779005
0.06090305	0.42732489	0.51112539	-0.24047447
0.06100305	0.42014478	0.50836849	-0.23656375
0.06110306	0.41858011	0.50357211	-0.23375207
0.06120306	0.41791383	0.49388996	-0.23982623
0.06130307	0.41452381	0.48607033	-0.24167713
0.06140307	0.41857467	0.48543575	-0.24089403
0.06150308	0.41371411	0.49336496	-0.24741480
0.06160308	0.40809383	0.50911570	-0.24881376
0.06170309	0.40729458	0.51850021	-0.24896488
0.06180309	0.39838603	0.52440149	-0.24921314
0.06190310	0.39605378	0.52702683	-0.25120135
0.06200310	0.39283376	0.53190190	-0.25572011
0.06210311	0.38578971	0.53869241	-0.25903212
0.06220311	0.38681715	0.54013872	-0.26307148
0.06230312	0.39163488	0.54076177	-0.25403886
0.06240312	0.39207221	0.54042757	-0.25221710
0.06250313	0.39597115	0.53276807	-0.24517064
0.06260313	0.40037013	0.52311963	-0.23930359
0.06270314	0.39902636	0.50930381	-0.22909260
0.06280314	0.39475410	0.50149429	-0.22662452
0.06290315	0.39224976	0.50089580	-0.22758991
0.06300315	0.39334184	0.49776953	-0.22986319
0.06310316	0.39203204	0.49289647	-0.23701003
0.06320316	0.39047894	0.49795145	-0.24945844
0.06330317	0.39217834	0.51344854	-0.25824997
0.06340317	0.38803487	0.53208423	-0.26340503
0.06350318	0.38800364	0.54877967	-0.26069944
0.06360318	0.39446070	0.55663836	-0.25572570
0.06370319	0.40179072	0.55889416	-0.25315306
0.06380319	0.40879919	0.56472468	-0.24741228
0.06390320	0.41294615	0.56910074	-0.23523522
0.06400320	0.41601977	0.56380081	-0.23419357
0.06410321	0.41451620	0.55760080	-0.23419838
0.06420321	0.41317713	0.54782820	-0.23830879
0.06430322	0.41498326	0.53428745	-0.24430333
0.06440322	0.41465825	0.52095526	-0.24806589
0.06450323	0.42065340	0.51099575	-0.24931691
0.06460323	0.43086249	0.50323480	-0.25429651
0.06470324	0.43306311	0.49764207	-0.25589705
0.06480324	0.43844308	0.48609754	-0.24730317
0.06490325	0.44186576	0.47577569	-0.25181819
0.06500325	0.44259385	0.47591335	-0.24748913
0.06510326	0.44777246	0.47813022	-0.25710540
0.06520326	0.45488334	0.48520547	-0.25585246
0.06530327	0.45279105	0.49603713	-0.25757789
0.06540327	0.45915195	0.50842708	-0.25792535
0.06550328	0.46513846	0.51972324	-0.25596640
0.06560328	0.46929964	0.52151412	-0.25623775
0.06570329	0.47218513	0.52897692	-0.24574468
0.06580329	0.47345767	0.53163779	-0.24175340
0.06590330	0.46774365	0.53567588	-0.24584950
0.06600330	0.46560827	0.53608048	-0.24991704
0.06610331	0.46851744	0.53417134	-0.25218724
0.06620331	0.46458017	0.53290749	-0.24778345
0.06630332	0.46423200	0.51856363	-0.24858875
0.06640332	0.46502890	0.50057864	-0.25470725
0.06650333	0.46767140	0.49244714	-0.25512760
0.06660333	0.46468659	0.49231356	-0.25475811
0.06670334	0.46127329	0.49668446	-0.25638385
0.06680334	0.46219373	0.49510553	-0.25847082
0.06690335	0.46178698	0.50155020	-0.25282546
0.06700335	0.45337948	0.50315017	-0.25600299
0.06710336	0.44931555	0.50616580	-0.25119848
0.06720336	0.44765158	0.51136905	-0.24444895
0.06730337	0.44497673	0.51026672	-0.24678216
0.06740337	0.44105761	0.51465219	-0.24426753
0.06750338	0.43842463	0.51672024	-0.24427895
0.06760338	0.43799389	0.51829672	-0.24740355
0.06770339	0.43830511	0.52012873	-0.25601395
0.06780339	0.43557048	0.51921093	-0.24992101
0.06790340	0.43179391	0.51424837	-0.24890298
0.06800340	0.42643493	0.50593376	-0.25568437
0.06810341	0.42446094	0.50607246	-0.25147183
0.06820341	0.41344777	0.50057954	-0.24449385
0.06830342	0.41100864	0.49896798	-0.24642212
0.06840342	0.41227415	0.50648296	-0.25109330
0.06850343	0.42064219	0.51228285	-0.25021628
0.06860343	0.42657954	0.51914907	-0.25121347
0.06870344	0.42682070	0.51913983	-0.24556352
0.06880344	0.42770384	0.51678848	-0.24233947
0.06890345	0.42277086	0.51977187	-0.24108757
0.06900345	0.42018487	0.51795554	-0.23813472
0.06910346	0.42081818	0.51913267	-0.23320558
0.06920346	0.41754913	0.52607423	-0.23947204
0.06930347	0.42117957	0.52931315	-0.23787810
0.06940347	0.42363981	0.52622920	-0.24544414
0.06950348	0.42038690	0.52531803	-0.24703742
0.06960348	0.42771440	0.52130789	-0.24872055
0.06970349	0.42519454	0.51131856	-0.25477809
0.06980349	0.41760905	0.50105137	-0.25480643
0.06990350	0.41960450	0.49031132	-0.25752382
0.07000350	0.40910209	0.49207097	-0.26680128
0.07010351	0.40156604	0.50205034	-0.26012843
0.07020351	0.39942377	0.51352495	-0.26440208
0.07030352	0.39823758	0.52241635	-0.25882186
0.07040352	0.39298798	0.52842778	-0.25678888
0.07050353	0.38898475	0.52884889	-0.25871995
0.07060353	0.39560350	0.52501011	-0.25186556
0.07070354	0.39803674	0.52695769	-0.26103547
0.07080354	0.39972818	0.53208041	-0.25493097
0.07090355	0.40153018	0.53344989	-0.24952689
0.07100355	0.39725970	0.52859068	-0.24139822
0.07110356	0.39554543	0.51840371	-0.23225089
0.07120356	0.39765559	0.51154315	-0.22148571
0.07130357	0.39880780	0.49918362	-0.21705166
0.07140357	0.39408673	0.48342910	-0.21905097
0.07150358	0.39094396	0.47753221	-0.21066674
0.07160358	0.38841221	0.48017195	-0.21385145
0.07170359	0.38986186	0.48846549	-0.21150022
0.07180359	0.39445983	0.49159226	-0.21745382
0.07190360	0.39127461	0.50459975	-0.22883782
0.07200360	0.38668166	0.52069569	-0.24737193
0.07210361	0.38585532	0.53146595	-0.25165676
0.07220361	0.38538965	0.53697383	-0.26576911
0.07230362	0.37875097	0.53128916	-0.25963178
0.07240362	0.38488671	0.53267336	-0.25800405
0.07250363	0.38638755	0.53517115	-0.25053889
0.07260363	0.38926734	0.53772676	-0.24064526
0.07270364	0.39324164	0.53367090	-0.23018606
0.07280364	0.39011401	0.52384090	-0.22213420
0.07290365	0.39153720	0.51558965	-0.22247568
0.07300365	0.39741449	0.50425988	-0.22446082
0.07310366	0.39701438	0.49645168	-0.23198130
0.07320366	0.39768603	0.49757352	-0.23550244
0.07330367	0.39723955	0.49932200	-0.23936468
0.07340367	0.39809204	0.51106447	-0.24706253
0.07350368	0.39756073	0.52368641	-0.24987484
0.07360368	0.39507023	0.53204745	-0.25512456
0.07370369	0.39356993	0.53108823	-0.25596901
0.07380369	0.38705934	0.52532613	-0.25601240
0.07390370	0.38802512	0.52911758	-0.24935223
0.07400370	0.38634910	0.52581853	-0.24346923
0.07410371	0.37943243	0.53202724	-0.24032035
0.07420371	0.37933577	0.53472412	-0.23232852
0.07430372	0.38489062	0.53805637	-0.22539119
0.07440372	0.38628495	0.53999335	-0.23683746
0.07450373	0.39229600	0.52872527	-0.24404428
0.07460373	0.39985054	0.51981908	-0.24741661
0.07470374	0.40392508	0.50470173	-0.25658244
0.07480374	0.40242328	0.49987593	-0.26038208
0.07490375	0.40193386	0.50698966	-0.25923834
0.07500375	0.40303299	0.50959557	-0.25203014
0.07510376	0.40152029	0.51680708	-0.25283989
0.07520376	0.39334813	0.51728535	-0.24280317
0.07530377	0.39966578	0.51251012	-0.24073292
0.07540377	0.39863594	0.50939864	-0.24074776
0.07550378	0.39714468	0.50669277	-0.23972282
0.07560378	0.40027976	0.50841880	-0.24136705
0.07570379	0.39731411	0.51612389	-0.23342133
0.07580379	0.39445383	0.52132827	-0.23885498
0.07590380	0.39726638	0.52121210	-0.24159746
0.07600380	0.39276920	0.51940882	-0.24778718
0.07610381	0.38822645	0.51303792	-0.24279787
0.07620381	0.38662544	0.51191401	-0.24995085
0.07630382	0.38621532	0.52080226	-0.25231602
0.07640382	0.38955193	0.52542812	-0.25799242
0.07650383	0.39523459	0.52812982	-0.24925688
0.07660383	0.39477885	0.52812868	-0.24928659
0.07670384	0.39586509	0.52427304	-0.24532186
0.07680384	0.39657733	0.51289457	-0.23447155
0.07690385	0.39244679	0.49805614	-0.22775179
0.07700385	0.38865499	0.49137315	-0.22922671
0.07710386	0.39317387	0.49341753	-0.23746548
0.07720386	0.38869622	0.50275433	-0.23245628
0.07730387	0.38704392	0.51654226	-0.23531256
0.07740387	0.39129021	0.52549857	-0.23953746
0.07750388	0.39120748	0.53051442	-0.23977221
0.07760388	0.39244020	0.53135753	-0.24474480
0.07770389	0.39274165	0.52888197	-0.25199670
0.07780389	0.39200278	0.52578634	-0.25978746
0.07790390	0.39160847	0.52041608	-0.26459469
0.07800390	0.39113908	0.51236290	-0.26285775
0.07810391	0.38717812	0.50514424	-0.26186734
0.07820391	0.38977038	0.51046401	-0.24949185
0.07830392	0.39312521	0.50842136	-0.24169175
0.07840392	0.39576986	0.50629997	-0.22902998
0.07850393	0.39688545	0.50541562	-0.23288042
0.07860393	0.40280741	0.50740349	-0.22886354
0.07870394	0.40303086	0.51015049	-0.23041353
0.07880394	0.40361084	0.51718897	-0.24437214
0.07890395	0.40465104	0.52455759	-0.24503090
0.07900395	0.40188247	0.53218657	-0.25103072
0.07910396	0.40337748	0.54453075	-0.25807583
0.07920396	0.39537242	0.55321848	-0.25708069
0.07930397	0.39324694	0.55293381	-0.25532696
0.07940397	0.39169095	0.54864079	-0.25354507
0.07950398	0.38876541	0.54293966	-0.25320398
0.07960398	0.39092978	0.53276122	-0.25580462
0.07970399	0.39638514	0.52012038	-0.24560511
0.07980399	0.40349382	0.50993276	-0.23858469
0.07990400	0.40857851	0.50697672	-0.23758848
0.08000400	0.40849823	0.51173276	-0.22385464
0.08010401	0.41273249	0.51124543	-0.22157446
0.08020401	0.42231709	0.51241177	-0.22153887
0.08030402	0.42178666	0.50793564	-0.21599514
0.08040402	0.41697982	0.50521338	-0.21139058
0.08050403	0.41931747	0.49842328	-0.21198454
0.08060403	0.42031840	0.49382800	-0.20611847
0.08070404	0.42189125	0.49526742	-0.21064349
0.08080404	0.42417656	0.50682908	-0.21158986
0.08090405	0.42530337	0.51868773	-0.21545657
0.08100405	0.42701183	0.51933277	-0.21178192
0.08110406	0.42715774	0.51820755	-0.22050415
0.08120406	0.42909630	0.51620823	-0.22444773
0.08130407	0.43088957	0.51196200	-0.22865570
0.08140407	0.43185526	0.51388091	-0.22623203
0.08150408	0.42958535	0.50963408	-0.22910947
0.08160408	0.42509078	0.50460380	-0.23784406
0.08170409	0.42376301	0.50782633	-0.24999684
0.08180409	0.42361756	0.51520479	-0.25296997
0.08190410	0.41869699	0.51494014	-0.25336860
0.08200410	0.41525597	0.50725418	-0.25872369
0.08210411	0.41537898	0.49597389	-0.25870501
0.08220411	0.41267830	0.49983945	-0.25361770
0.08230412	0.41020452	0.50252455	-0.24823281
0.08240412	0.40948589	0.51142609	-0.23466794
0.08250413	0.40564644	0.51578367	-0.22392299
0.08260413	0.40657081	0.52251256	-0.22738134
0.08270414	0.40548062	0.52733499	-0.21789223
0.08280414	0.40531888	0.52931368	-0.21972579
0.08290415	0.40698183	0.52500463	-0.21701092
0.08300415	0.40139967	0.51385897	-0.21976377
0.08310416	0.40251371	0.50775921	-0.22177140
0.08320416	0.40591765	0.50870174	-0.24092851
0.08330417	0.40954237	0.50669444	-0.24407379
0.08340417	0.40918426	0.50418556	-0.25738387
0.08350418	0.41037313	0.50227273	-0.26600451
0.08360418	0.40995265	0.50629854	-0.26559466
0.08370419	0.40748019	0.51200461	-0.27159605
0.08380419	0.40552866	0.51175189	-0.25717419
0.08390420	0.40028344	0.50887322	-0.24568809
0.08400420	0.39237846	0.50503051	-0.23721825
0.08410421	0.38693605	0.50692195	-0.23245442
0.08420421	0.38558933	0.50944990	-0.22760300
0.08430422	0.38575993	0.51321185	-0.22041041
0.08440422	0.38963434	0.51723522	-0.22314150
0.08450423	0.38983928	0.52336335	-0.22646981
0.08460423	0.39010485	0.52563453	-0.23095027
0.08470424	0.39399898	0.52428043	-0.23258257
0.08480424	0.39246965	0.52059120	-0.23355253
0.08490425	0.39417607	0.51411885	-0.24384249
0.08500425	0.39585608	0.51010287	-0.24813862
0.08510426	0.39985705	0.50632060	-0.24985416
0.08520426	0.40016334	0.49879587	-0.25854280
0.08530427	0.40173004	0.49137485	-0.26033532
0.08540427	0.40269644	0.48497763	-0.25376860
0.08550428	0.40295593	0.49277443	-0.24548713
0.08560428	0.40432527	0.49967816	-0.24685624
0.08570429	0.40714079	0.50537795	-0.23954067
0.08580429	0.40945168	0.51719499	-0.23620982
0.08590430	0.40745600	0.53296304	-0.24825167
0.08600430	0.40715283	0.54857725	-0.24614660
0.08610431	0.40515901	0.56308806	-0.23853589
0.08620431	0.41022683	0.57490128	-0.24671164
0.08630432	0.40836570	0.57937562	-0.24106916
0.08640432	0.41073050	0.57511258	-0.23816449
0.08650433	0.41844300	0.57117319	-0.23253166
0.08660433	0.41313343	0.56101561	-0.24001289
0.08670434	0.40822356	0.54481709	-0.24717330
0.08680434	0.40997551	0.51992160	-0.24575243
0.08690435	0.40426684	0.49820641	-0.24471218
0.08700435	0.40141839	0.47982457	-0.25075394
0.08710436	0.39932530	0.45878711	-0.25466986
0.08720436	0.39928023	0.44902936	-0.25844022
0.08730437	0.39821937	0.44849375	-0.26500069
0.08740437	0.39326068	0.46384016	-0.25451336
0.08750438	0.39517682	0.48268652	-0.25615116
0.08760438	0.39727250	0.49897590	-0.24473492
0.08770439	0.40427928	0.51772112	-0.24473838
0.08780439	0.40928798	0.53949881	-0.24085374
0.08790440	0.41181282	0.55616319	-0.24469067
0.08800440	0.41363886	0.56491953	-0.24810301
0.08810441	0.40889440	0.56763458	-0.24952730
0.08820441	0.41218604	0.56549960	-0.25410387
0.08830442	0.41340941	0.55875617	-0.24940635
0.08840442	0.41147771	0.54096282	-0.25234562
0.08850443	0.41159974	0.51621377	-0.24415460
0.08860443	0.41799439	0.49308318	-0.23997387
0.08870444	0.42481299	0.48433587	-0.23994883
0.08880444	0.42942576	0.48665398	-0.24006602
0.08890445	0.43093926	0.48950398	-0.24454879
0.08900445	0.43867058	0.49364525	-0.24578778
0.08910446	0.43957512	0.50515920	-0.25920775
0.08920446	0.43526080	0.51868343	-0.25506797
0.08930447	0.43494323	0.52547538	-0.25783062
0.08940447	0.43062783	0.52970940	-0.25765626
0.08950448	0.42879166	0.53832716	-0.25020417
0.08960448	0.42977305	0.54745293	-0.24087632
0.08970449	0.42072637	0.55492657	-0.23728375
0.08980449	0.42064488	0.55884284	-0.23797496
0.08990450	0.41418490	0.55245930	-0.24046060
0.09000450	0.40908401	0.54409075	-0.25164108
0.09010451	0.40490816	0.53216887	-0.25259880
0.09020451	0.39894473	0.52043796	-0.25863662
0.09030452	0.39683361	0.52155393	-0.26178104
0.09040452	0.39898521	0.52385181	-0.25786714
0.09050453	0.39676161	0.52391827	-0.25392101
0.09060453	0.39708648	0.51826650	-0.24615379
0.09070454	0.40207920	0.52016062	-0.24894831
0.09080454	0.39784363	0.52576935	-0.24503381
0.09090455	0.40052308	0.52333951	-0.24121033
0.09100455	0.39559500	0.52383071	-0.23825520
0.09110456	0.39242344	0.52309549	-0.24801782
0.09120456	0.39059114	0.52449459	-0.25350938
0.09130457	0.38761535	0.51789111	-0.25839916
0.09140457	0.38936642	0.50433654	-0.26473378
0.09150458	0.39056992	0.49365211	-0.25789643
0.09160458	0.38786525	0.49525470	-0.25243955
0.09170459	0.38874183	0.50983816	-0.23915327
0.09180459	0.39327362	0.51724523	-0.23715006
0.09190460	0.39253058	0.51619208	-0.23121588
0.09200460	0.39431176	0.51137137	-0.23499959
0.09210461	0.39195714	0.50592405	-0.23244815
0.09220461	0.39240724	0.50611317	-0.23455442
0.09230462	0.38941324	0.50998437	-0.23867516
0.09240462	0.38960443	0.51084757	-0.23864782
0.09250463	0.39238955	0.51252800	-0.24829197
0.09260463	0.38954313	0.51480508	-0.25948731
0.09270464	0.38405637	0.51150841	-0.25506669
0.09280464	0.38445468	0.50528049	-0.26094336
0.09290465	0.38627199	0.49989656	-0.25997215
0.09300465	0.39169159	0.50277388	-0.24980684
0.09310466	0.39722771	0.50573498	-0.24883971
0.09320466	0.39916855	0.50996721	-0.24238980
0.09330467	0.40386504	0.51334089	-0.23601906
0.09340467	0.40935298	0.51933295	-0.23725516
0.09350468	0.40792570	0.52578908	-0.24009044
0.09360468	0.41080335	0.52941394	-0.23881695
0.09370469	0.40926825	0.52913386	-0.24127916
0.09380469	0.40850962	0.53071278	-0.24220622
0.09390470	0.40939979	0.53424722	-0.24156646
0.09400470	0.40868420	0.54150140	-0.24550411
0.09410471	0.41198375	0.53565025	-0.24899347
0.09420471	0.40736667	0.52600878	-0.24990962
0.09430472	0.41002686	0.51895303	-0.25579058
0.09440472	0.41002617	0.51680815	-0.25644524
0.09450473	0.41213710	0.51271850	-0.25591025
0.09460473	0.41561957	0.50242615	-0.26044157
0.09470474	0.41635946	0.50009233	-0.25887365
0.09480474	0.41534318	0.50488400	-0.25996404
0.09490475	0.41472497	0.50774741	-0.25471706
0.09500475	0.41421742	0.51440394	-0.24635970
0.09510476	0.40994037	0.51484191	-0.24188913
0.09520476	0.40859664	0.52302104	-0.23764870
0.09530477	0.40486455	0.53055340	-0.23862678
0.09540477	0.40487963	0.53376359	-0.23514531
0.09550478	0.40193715	0.53120887	-0.23975891
0.09560478	0.39952209	0.52507555	-0.24458782
0.09570479	0.39180012	0.52897215	-0.25126117
0.09580479	0.38843223	0.53337955	-0.24830836
0.09590480	0.38622062	0.53302675	-0.24860879
0.09600480	0.39103303	0.52531457	-0.24920948
0.09610481	0.39032795	0.52048063	-0.25513908
0.09620481	0.38791386	0.51786500	-0.25321701
0.09630482	0.38623176	0.51057148	-0.24967640
0.09640482	0.37948482	0.49905822	-0.25131105
0.09650483	0.38129055	0.49110436	-0.25039460
0.09660483	0.37731703	0.48900348	-0.24682198
0.09670484	0.37669987	0.49791369	-0.25457467
0.09680484	0.37900743	0.50089025	-0.25887911
0.09690485	0.38088742	0.50328821	-0.25946731
0.09700485	0.38593482	0.51238036	-0.24804896
0.09710486	0.38786383	0.52941859	-0.25005334
0.09720486	0.39156281	0.54161042	-0.24825220
0.09730487	0.39225065	0.53627938	-0.24669552
0.09740487	0.39620037	0.51733261	-0.24095565
0.09750488	0.39488418	0.50089467	-0.24898306
0.09760488	0.39504993	0.49289271	-0.25183865
0.09770489	0.39486886	0.48602504	-0.25618418
0.09780489	0.38671958	0.48437309	-0.25038396
0.09790490	0.38657674	0.48641440	-0.25873231
0.09800490	0.38589664	0.48561990	-0.25445385
0.09810491	0.38363526	0.49015984	-0.24708963
0.09820491	0.38179603	0.49330306	-0.24104979
0.09830492	0.38139170	0.49615031	-0.22935957
0.09840492	0.37899291	0.50643295	-0.22264772
0.09850493	0.37882165	0.52025574	-0.21960743
0.09860493	0.37691148	0.53147572	-0.22098648
0.09870494	0.37602739	0.53366351	-0.22475074
0.09880494	0.38072642	0.53430998	-0.22917088
0.09890495	0.38609195	0.52631611	-0.23907725
0.09900495	0.38302100	0.51559556	-0.25247879
0.09910496	0.38840411	0.51078159	-0.25852414
0.09920496	0.38946154	0.50161183	-0.26393550
0.09930497	0.39107622	0.49621996	-0.25886067
0.09940497	0.39382388	0.49299696	-0.25951048
0.09950498	0.39539495	0.49720976	-0.25114165
0.09960498	0.39060740	0.50351489	-0.23731026
0.09970499	0.38557537	0.50482661	-0.23126819
0.09980499	0.38257678	0.51107448	-0.21904306
0.09990500	0.38516035	0.52137917	-0.21816938
0.10000500	0.38487452	0.53192312	-0.21812021
0.10010501	0.38205034	0.53942817	-0.21565869
0.10020501	0.38028178	0.54558176	-0.22234550
0.10030502	0.37978046	0.55131465	-0.23166852
0.10040502	0.38110294	0.54677153	-0.24107580
0.10050503	0.38325678	0.53324622	-0.24756450
0.10060503	0.38688751	0.51500779	-0.26208407
0.10070504	0.38290977	0.49957708	-0.26744898
0.10080504	0.38545363	0.48898682	-0.27451409
0.10090505	0.39222181	0.48351333	-0.27600616
0.10100505	0.39493448	0.47949609	-0.27611628
0.10110506	0.40168169	0.48579174	-0.26304138
0.10120506	0.40490798	0.49263847	-0.25931059
0.10130507	0.40993076	0.49807540	-0.24491989
0.10140507	0.41538599	0.50738817	-0.23113192
0.10150508	0.42029439	0.52081776	-0.22247391
0.10160508	0.42505028	0.53464442	-0.21669647
0.10170509	0.42525867	0.54203224	-0.21990335
0.10180509	0.42452044	0.55102062	-0.21700629
0.10190510	0.42911761	0.56258225	-0.21886330
0.10200510	0.43090388	0.56795454	-0.21756263
0.10210511	0.42458970	0.56709427	-0.22003536
0.10220511	0.42994523	0.55823767	-0.22221127
0.10230512	0.43549438	0.54343086	-0.23196886
0.10240512	0.43555905	0.52772105	-0.23640242
0.10250513	0.43698167	0.51510137	-0.24971364
0.10260513	0.43967967	0.50599301	-0.25454883
0.10270514	0.44000698	0.49987599	-0.27007471
0.10280514	0.44688563	0.49636552	-0.27353594
0.10290515	0.45109654	0.49608746	-0.26842166
0.10300515	0.45490124	0.49826384	-0.27142950
0.10310516	0.45833026	0.50254339	-0.26167410
0.10320516	0.45859986	0.50528252	-0.25131251
0.10330517	0.46064069	0.51367962	-0.23670971
0.10340517	0.46256315	0.52496332	-0.22584582
0.10350518	0.46348051	0.53234786	-0.21658208
0.10360518	0.46869138	0.53982568	-0.20583983
0.10370519	0.46635559	0.54583788	-0.19342585
0.10380519	0.46090562	0.55170089	-0.18191605
0.10390520	0.45971037	0.55587947	-0.17396727
0.10400520	0.46027245	0.55583060	-0.16410523
0.10410521	0.46222322	0.55507654	-0.15118860
0.10420521	0.46441584	0.54867917	-0.14496501
0.10430522	0.47060406	0.54304135	-0.12534082
0.10440522	0.46952938	0.53668541	-0.11375152
0.10450523	0.46818992	0.52597255	-0.10357012
0.10460523	0.47084276	0.51999617	-0.10617170
0.10470524	0.46944484	0.51603514	-0.10771753
0.10480524	0.46810947	0.51651728	-0.11113156
0.10490525	0.46504843	0.52156067	-0.12475194
0.10500525	0.46759126	0.52393162	-0.12594440
0.10510526	0.46487632	0.52869385	-0.13331795
0.10520526	0.46189374	0.53117728	-0.13111295
0.10530527	0.46178997	0.53352773	-0.13384562
0.10540527	0.45871123	0.53659147	-0.13831211
0.10550528	0.46312522	0.53144902	-0.14209281
0.10560528	0.46422551	0.52864635	-0.14102604
0.10570529	0.46970137	0.52486587	-0.14377920
0.10580529	0.47074660	0.51963657	-0.14040763
0.10590530	0.47209834	0.51020217	-0.13937124
0.10600530	0.47032723	0.49830723	-0.12830409
0.10610531	0.46677489	0.49470416	-0.11348809
0.10620531	0.46871359	0.49505636	-0.11041712
0.10630532	0.46507142	0.49787050	-0.09877751
0.10640532	0.45942776	0.49904159	-0.10073768
0.10650533	0.45610636	0.50886458	-0.10494088
0.10660533	0.45002045	0.52290946	-0.10713384
0.10670534	0.44661061	0.53679973	-0.11826995
0.10680534	0.44310683	0.54729575	-0.13276073
0.10690535	0.44513278	0.55105382	-0.13632942
0.10700535	0.44704895	0.55003512	-0.14200427
0.10710536	0.45226346	0.53880596	-0.14183596
0.10720536	0.46308852	0.52745920	-0.13993281
0.10730537	0.46896494	0.51871395	-0.13155306
0.10740537	0.47332858	0.50787657	-0.12337601
0.10750538	0.47831834	0.49737814	-0.12248773
0.10760538	0.48258813	0.48382914	-0.12031542
0.10770539	0.48185142	0.47459343	-0.11722483
0.10780539	0.48561209	0.46973720	-0.11213501
0.10790540	0.48838392	0.46919405	-0.11427596
0.10800540	0.49184439	0.47877201	-0.11712830
0.10810541	0.49388369	0.50247973	-0.11788460
0.10820541	0.49019811	0.52864599	-0.12284431
0.10830542	0.49031676	0.54681361	-0.13140308
0.10840542	0.48832488	0.55477560	-0.13581915
0.10850543	0.48150135	0.55841750	-0.13517914
0.10860543	0.47438869	0.55430442	-0.12732534
0.10870544	0.47095522	0.55351341	-0.13058863
0.10880544	0.47233228	0.55743235	-0.11991105
0.10890545	0.46863860	0.56198353	-0.12384036
0.10900545	0.46604395	0.55670255	-0.12045645
0.10910546	0.47071816	0.54564625	-0.12048036
0.10920546	0.46873340	0.52905637	-0.11695780
0.10930547	0.47018089	0.51559234	-0.12000964
0.10940547	0.46893815	0.50576818	-0.12182908
0.10950548	0.46670828	0.50207376	-0.11958094
0.10960548	0.46506643	0.50742346	-0.12652630
0.10970549	0.46006073	0.50749898	-0.12922683
0.10980549	0.46007837	0.50883883	-0.13265061
0.10990550	0.46275077	0.51463139	-0.12881104
0.11000550	0.45890068	0.52189779	-0.12957117
0.11010551	0.46044376	0.52097845	-0.12113513
0.11020551	0.45740616	0.52449614	-0.12260798
0.11030552	0.45543297	0.52669263	-0.10885015
0.11040552	0.45576363	0.53241950	-0.11894789
0.11050553	0.45406095	0.53882986	-0.12287547
0.11060553	0.45436683	0.54218447	-0.12206834
0.11070554	0.45492697	0.54453427	-0.12773990
0.11080554	0.45322693	0.54018390	-0.12912747
0.11090555	0.45229611	0.52841365	-0.12774795
0.11100555	0.45323962	0.51702607	-0.12781552
0.11110556	0.45017828	0.51159483	-0.12624434
0.11120556	0.44463999	0.51130366	-0.11978030
0.11130557	0.44738354	0.51297301	-0.11855399
0.11140557	0.44952649	0.51298386	-0.11831045
0.11150558	0.44378676	0.50368339	-0.11524661
0.11160558	0.44698172	0.49446234	-0.11319648
0.11170559	0.45212330	0.48659128	-0.11381638
0.11180559	0.45334102	0.48248208	-0.11460003
0.11190560	0.45285543	0.48425597	-0.12080253
0.11200560	0.45281927	0.48879364	-0.12908263
0.11210561	0.45202159	0.49796146	-0.13554863
0.11220561	0.44946281	0.51789016	-0.13719626
0.11230562	0.44742318	0.53977984	-0.14019507
0.11240562	0.44576756	0.55311739	-0.13968398
0.11250563	0.44262980	0.56277525	-0.13882078
0.11260563	0.43642126	0.56348598	-0.13208118
0.11270564	0.43943168	0.55465341	-0.12656183
0.11280564	0.43843369	0.53862017	-0.11466584
0.11290565	0.43894619	0.51488537	-0.10051352
0.11300565	0.43739892	0.49852717	-0.10525517
0.11310566	0.43291013	0.49017829	-0.10100173
0.11320566	0.43515747	0.48062149	-0.09931251
0.11330567	0.43429271	0.47738782	-0.10715993
0.11340567	0.43371257	0.48333853	-0.12070959
0.11350568	0.43260515	0.49374995	-0.12867395
0.11360568	0.43361657	0.50804937	-0.13519029
0.11370569	0.43768239	0.52256691	-0.14535562
0.11380569	0.44026287	0.53227913	-0.14006755
0.11390570	0.44401009	0.54119021	-0.14195989
0.11400570	0.44750833	0.54307145	-0.14262422
0.11410571	0.45349260	0.54022861	-0.12903603
0.11420571	0.45551175	0.53791583	-0.12785646
0.11430572	0.45023306	0.53575826	-0.13073598
0.11440572	0.44191012	0.53465551	-0.12625042
0.11450573	0.43167513	0.53092033	-0.11941590
0.11460573	0.42640173	0.52178293	-0.11248610
0.11470574	0.41579062	0.51595962	-0.10699986
0.11480574	0.40707627	0.50880682	-0.11289221
0.11490575	0.40555305	0.50354511	-0.10546756
0.11500575	0.40765085	0.49471775	-0.11410956
0.11510576	0.41295787	0.48687166	-0.12771620
0.11520576	0.41468052	0.48645827	-0.13426932
0.11530577	0.41990511	0.49005142	-0.14770031
0.11540577	0.42378401	0.49527749	-0.15492664
0.11550578	0.42516355	0.49932051	-0.15247634
0.11560578	0.42609682	0.50407225	-0.15626057
0.11570579	0.42635645	0.50710648	-0.15130547
0.11580579	0.42887542	0.50339270	-0.14491342
0.11590580	0.42824768	0.50236893	-0.13919601
0.11600580	0.43730772	0.50185800	-0.12566945
0.11610581	0.43991574	0.50732487	-0.11392356
0.11620581	0.43897523	0.51115400	-0.10779452
0.11630582	0.43982186	0.51421583	-0.09455057
0.11640582	0.44038573	0.51345873	-0.09484983
0.11650583	0.44386422	0.50973809	-0.09577449
0.11660583	0.44729003	0.50707722	-0.09098000
0.11670584	0.44853599	0.50411373	-0.09105839
0.11680584	0.44972823	0.50218898	-0.10126939
0.11690585	0.45001771	0.50540406	-0.10999951
0.11700585	0.45125334	0.51236820	-0.12208058
0.11710586	0.44434539	0.51845008	-0.13490318
0.11720586	0.44026047	0.51967132	-0.14736080
0.11730587	0.44324798	0.52140993	-0.15664944
0.11740587	0.44117792	0.51897454	-0.16494711
0.11750588	0.43833459	0.51119745	-0.17549513
0.11760588	0.43472391	0.50799489	-0.17441291
0.11770589	0.43441762	0.50685734	-0.18175963
0.11780589	0.44032142	0.51063061	-0.19463577
0.11790590	0.44575632	0.50587869	-0.19857800
0.11800590	0.44890784	0.50171077	-0.21435021
0.11810591	0.45101342	0.50705242	-0.22266507
0.11820591	0.45457295	0.51211107	-0.23639840
0.11830592	0.45372551	0.51320946	-0.24492384
0.11840592	0.45700446	0.50717831	-0.25449074
0.11850593	0.46040165	0.50622058	-0.27043024
0.11860593	0.46180444	0.50476956	-0.27213612
0.11870594	0.46510104	0.50010896	-0.26461205
0.11880594	0.46286479	0.50246352	-0.25681819
0.11890595	0.45499751	0.50671399	-0.24868217
0.11900595	0.44700601	0.51469570	-0.24114835
0.11910596	0.44213711	0.51394022	-0.23238783
0.11920596	0.43673141	0.51915610	-0.23055046
0.11930597	0.42922513	0.52253366	-0.23046689
0.11940597	0.42649944	0.52538294	-0.23449632
0.11950598	0.42513197	0.52413869	-0.23141523
0.11960598	0.42429452	0.52423072	-0.24593161
0.11970599	0.42244873	0.52451807	-0.24561709
0.11980599	0.42390627	0.51873624	-0.25530297
0.11990600	0.42285288	0.50849319	-0.25063655
0.12000600	0.41759273	0.49738035	-0.24834570
0.12010601	0.42165686	0.49311912	-0.24638560
0.12020601	0.41775698	0.49679905	-0.23953385
0.12030602	0.41979707	0.50842339	-0.24307574
0.12040602	0.42725592	0.51327777	-0.24587040
0.12050603	0.43075831	0.51914066	-0.25223727
0.12060603	0.43170636	0.51827657	-0.26217086
0.12070604	0.44074250	0.51706266	-0.26994515
0.12080604	0.44357343	0.51292992	-0.27210866
0.12090605	0.44708154	0.51171458	-0.27698273
0.12100605	0.44540476	0.50903177	-0.28049739
0.12110606	0.44607832	0.50861919	-0.26981948
0.12120606	0.45242470	0.50065774	-0.26340341
0.12130607	0.45442105	0.50352865	-0.24768849
0.12140607	0.45875059	0.50675786	-0.23300375
0.12150608	0.46042961	0.51098800	-0.21686670
0.12160608	0.45922551	0.51828521	-0.21889434
0.12170609	0.45966250	0.52440929	-0.21738283
0.12180609	0.45666274	0.53338778	-0.21583966
0.12190610	0.45509565	0.53411883	-0.22229827
0.12200610	0.45698161	0.52194220	-0.23028084
0.12210611	0.45553961	0.50623274	-0.24835264
0.12220611	0.45231304	0.49310148	-0.25493215
0.12230612	0.44931550	0.48757309	-0.26060120
0.12240612	0.44878975	0.48657855	-0.25987756
0.12250613	0.45319628	0.48993161	-0.26075542
0.12260613	0.45153713	0.49611238	-0.25583499
0.12270614	0.44679788	0.50148737	-0.25289270
0.12280614	0.44282131	0.51043701	-0.25194284
0.12290615	0.43670854	0.51575238	-0.25096013
0.12300615	0.44094831	0.52122337	-0.24794044
0.12310616	0.44239080	0.52128255	-0.24362022
0.12320616	0.44240424	0.51696444	-0.24478637
0.12330617	0.44191237	0.51466978	-0.23598997
0.12340617	0.43872716	0.51245213	-0.23483666
0.12350618	0.43690541	0.51899230	-0.23473640
0.12360618	0.43484316	0.52040488	-0.23449368
0.12370619	0.44199402	0.52191556	-0.22922220
0.12380619	0.44859834	0.52895725	-0.23241389
0.12390620	0.45081404	0.53213841	-0.24043028
0.12400620	0.45731786	0.53215647	-0.23753430
0.12410621	0.46450659	0.52849907	-0.23719380
0.12420621	0.46985413	0.52376986	-0.24302303
0.12430622	0.46641233	0.51807261	-0.24972054
0.12440622	0.46429629	0.51050967	-0.25164423
0.12450623	0.46036902	0.51030988	-0.25481401
0.12460623	0.45321899	0.50866419	-0.25861199
0.12470624	0.45956097	0.50248170	-0.25558312
0.12480624	0.45567785	0.49911827	-0.24953881
0.12490625	0.45030634	0.49791339	-0.24298230
0.12500625	0.45600994	0.49734765	-0.23780952
0.12510626	0.45423244	0.49827880	-0.23989801
0.12520626	0.44521532	0.50432891	-0.24941213
0.12530627	0.43618577	0.51444489	-0.25248991
0.12540627	0.43464515	0.52283651	-0.25043849
0.12550628	0.42708258	0.52279663	-0.25254910
0.12560628	0.43107409	0.51884991	-0.26000952
0.12570629	0.43121731	0.52269334	-0.25129323
0.12580629	0.42812873	0.52121699	-0.25883105
0.12590630	0.42947683	0.51468426	-0.25349400
0.12600630	0.42572164	0.50440723	-0.24393869
0.12610631	0.41935412	0.49211136	-0.23896181
0.12620631	0.42322514	0.48645070	-0.23094837
0.12630632	0.42387606	0.48059469	-0.22971355
0.12640632	0.42222508	0.47929630	-0.22787697
0.12650633	0.42732457	0.48476237	-0.22655520
0.12660633	0.42833410	0.49617988	-0.23360849
0.12670634	0.42557710	0.50520504	-0.23926608
0.12680634	0.42700222	0.50640434	-0.24961215
0.12690635	0.42945367	0.50420594	-0.25088777
0.12700635	0.42163609	0.50469112	-0.25241536
0.12710636	0.41944179	0.51022881	-0.25028063
0.12720636	0.41932544	0.51723313	-0.23627463
0.12730637	0.41168770	0.52262700	-0.24559103
0.12740637	0.41245640	0.53157759	-0.24140468
0.12750638	0.41446527	0.53208214	-0.25134447
0.12760638	0.41732914	0.52629107	-0.25815123
0.12770639	0.42433995	0.52004045	-0.26285450
0.12780639	0.42406956	0.51686460	-0.27838821
0.12790640	0.43119481	0.52055639	-0.27099168
0.12800640	0.43335987	0.51792628	-0.26969361
0.12810641	0.43772048	0.51328832	-0.25917613
0.12820641	0.43900107	0.50936723	-0.25073186
0.12830642	0.43999526	0.50193316	-0.24505860
0.12840642	0.44599862	0.49685994	-0.23213344
0.12850643	0.44621968	0.49056768	-0.22761135
0.12860643	0.44833137	0.49469146	-0.22706132
0.12870644	0.44584444	0.49681851	-0.22702051
0.12880644	0.44270954	0.50113887	-0.22225320
0.12890645	0.43948925	0.50288367	-0.22185947
0.12900645	0.43373724	0.49930924	-0.23734897
0.12910646	0.42855334	0.50034738	-0.23205995
0.12920646	0.43346449	0.49876922	-0.24671428
0.12930647	0.43663782	0.50535846	-0.25479552
0.12940647	0.44100048	0.50888431	-0.26486767
0.12950648	0.44324877	0.51316661	-0.27103068
0.12960648	0.44340845	0.51681972	-0.26843850
0.12970649	0.43820678	0.51609200	-0.26626617
0.12980649	0.43510047	0.51578158	-0.26665759
0.12990650	0.43425875	0.51407158	-0.25999090
0.13000650	0.42580486	0.52111375	-0.25225132
0.13010651	0.42124137	0.53575587	-0.24811262
0.13020651	0.41906999	0.54993320	-0.24066663
0.13030652	0.42164105	0.55442339	-0.24014433
0.13040652	0.42499652	0.55724293	-0.23837386
0.13050653	0.42685369	0.55425990	-0.24332518
0.13060653	0.42634611	0.54974329	-0.24969490
0.13070654	0.42657285	0.53825092	-0.24401004
0.13080654	0.43070568	0.52785718	-0.24808157
0.13090655	0.43603491	0.52342194	-0.24613253
0.13100655	0.44231740	0.51794010	-0.24524415
0.13110656	0.43965907	0.51184702	-0.24602204
0.13120656	0.43395402	0.50422108	-0.24463918
0.13130657	0.43194026	0.49314967	-0.23538295
0.13140657	0.42944741	0.48521659	-0.24710440
0.13150658	0.43371147	0.49003321	-0.24387253
0.13160658	0.44331438	0.49463165	-0.24363046
0.13170659	0.44440611	0.50149357	-0.24156375
0.13180659	0.44459787	0.51365674	-0.24404273
0.13190660	0.44407607	0.52385205	-0.23846762
0.13200660	0.44402744	0.52864587	-0.24127779
0.13210661	0.44530528	0.52088696	-0.23976925
0.13220661	0.44290945	0.51118004	-0.23639879
0.13230662	0.44401922	0.50166804	-0.24974563
0.13240662	0.44971137	0.49886891	-0.25689190
0.13250663	0.45119524	0.49597907	-0.26346523
0.13260663	0.45053246	0.49669611	-0.26291644
0.13270664	0.44584640	0.49391857	-0.25935923
0.13280664	0.44029732	0.49539819	-0.26042119
0.13290665	0.43828260	0.50040293	-0.25585440
0.13300665	0.43949105	0.50119412	-0.25785440
0.13310666	0.43843179	0.50125551	-0.24988661
0.13320666	0.43806971	0.50154990	-0.24596379
0.13330667	0.44029497	0.50875670	-0.23579781
0.13340667	0.44209299	0.50916564	-0.23736256
0.13350668	0.44332709	0.51157200	-0.23606398
0.13360668	0.44219378	0.51136982	-0.23653413
0.13370669	0.44502535	0.51107395	-0.24356667
0.13380669	0.44797539	0.51323658	-0.24774039
0.13390670	0.44992282	0.51181942	-0.25084351
0.13400670	0.44674425	0.51119280	-0.24685535
0.13410671	0.44121961	0.50666845	-0.24039149
0.13420671	0.44423605	0.50296175	-0.24205705
0.13430672	0.44343914	0.50252974	-0.24035352
0.13440672	0.43985422	0.50647807	-0.23966787
0.13450673	0.44302613	0.50748301	-0.23333516
0.13460673	0.45387731	0.50216073	-0.22908341
0.13470674	0.45851751	0.49908030	-0.23404258
0.13480674	0.45515576	0.49861798	-0.22968657
0.13490675	0.45256259	0.50045902	-0.23850030
0.13500675	0.45393652	0.50070268	-0.24052338
0.13510676	0.45354035	0.50628763	-0.24794197
0.13520676	0.44907078	0.52271402	-0.25371325
0.13530677	0.44581193	0.53985524	-0.25494227
0.13540677	0.44289633	0.55306733	-0.25161745
0.13550678	0.44408117	0.56342375	-0.24849017
0.13560678	0.44511138	0.56115907	-0.25230021
0.13570679	0.44136149	0.55031633	-0.24701851
0.13580679	0.44314834	0.53395146	-0.24993059
0.13590680	0.44837429	0.51781017	-0.23391460
0.13600680	0.44897898	0.50801033	-0.23302085
0.13610681	0.44654897	0.49506038	-0.22846881
0.13620681	0.45175324	0.48451513	-0.23194567
0.13630682	0.44598007	0.47808954	-0.23918215
0.13640682	0.43983196	0.48060688	-0.24288267
0.13650683	0.43654969	0.49107385	-0.24728209
0.13660683	0.43252210	0.50155270	-0.24724587
0.13670684	0.42742199	0.51596457	-0.24700424
0.13680684	0.42101303	0.53109646	-0.24683731
0.13690685	0.41843583	0.54330438	-0.24564812
0.13700685	0.41877641	0.55289710	-0.24626828
0.13710686	0.42234287	0.55734110	-0.24402028
0.13720686	0.41987488	0.55600566	-0.24528808
0.13730687	0.42120514	0.54649949	-0.24669327
0.13740687	0.42117603	0.52557230	-0.25338807
0.13750688	0.42617161	0.50219983	-0.25591487
0.13760688	0.42858235	0.48889333	-0.25962415
0.13770689	0.42399541	0.48118195	-0.25643324
0.13780689	0.42956531	0.47160417	-0.25408072
0.13790690	0.43103022	0.46474862	-0.24993635
0.13800690	0.42792860	0.46963361	-0.25276396
0.13810691	0.42849037	0.48533645	-0.24636864
0.13820691	0.42567879	0.49879283	-0.23926904
0.13830692	0.42411927	0.50283337	-0.23958341
0.13840692	0.42072156	0.50868863	-0.23923529
0.13850693	0.41895513	0.52056801	-0.24367929
0.13860693	0.42028662	0.53494543	-0.24401742
0.13870694	0.41788069	0.55079937	-0.24608900
0.13880694	0.41742856	0.56147373	-0.24592768
0.13890695	0.41434206	0.57039362	-0.25550287
0.13900695	0.41289104	0.56320506	-0.25780201
0.13910696	0.41167362	0.55190617	-0.25411164
0.13920696	0.41027206	0.53749186	-0.25176285
0.13930697	0.40981432	0.52182341	-0.24423641
0.13940697	0.41518728	0.51757419	-0.23645996
0.13950698	0.42559137	0.50624043	-0.23728602
0.13960698	0.42647577	0.49907088	-0.23233607
0.13970699	0.43012757	0.49362996	-0.24400714
0.13980699	0.43402460	0.49235839	-0.23941868
0.13990700	0.43717220	0.49210533	-0.24176240
0.14000700	0.43292123	0.49029967	-0.24524957
0.14010701	0.42772247	0.49324757	-0.24804030
0.14020701	0.42791454	0.50165296	-0.26027574
0.14030702	0.43386455	0.52002698	-0.26103051
0.14040702	0.43259538	0.54126036	-0.26757405
0.14050703	0.43705062	0.55533504	-0.27155277
0.14060703	0.44738258	0.55581194	-0.26118210
0.14070704	0.44847809	0.54581422	-0.25860766
0.14080704	0.44547327	0.53698319	-0.24243110
0.14090705	0.44912664	0.52905452	-0.23037598
0.14100705	0.45286957	0.52218175	-0.22867990
0.14110706	0.45398978	0.51947653	-0.22270914
0.14120706	0.44717886	0.50907278	-0.23218042
0.14130707	0.44288137	0.49860382	-0.23531531
0.14140707	0.44179381	0.48637903	-0.24617539
0.14150708	0.44114142	0.47783130	-0.25593456
0.14160708	0.44831930	0.48397943	-0.25609445
0.14170709	0.45569156	0.49728233	-0.26164133
0.14180709	0.45500801	0.51196587	-0.25377304
0.14190710	0.45086783	0.52428007	-0.25467322
0.14200710	0.45204114	0.53309476	-0.25230019
0.14210711	0.45366257	0.53787720	-0.25214333
0.14220711	0.45229701	0.53312218	-0.24872656
0.14230712	0.45023134	0.52866125	-0.25052582
0.14240712	0.45240138	0.51843792	-0.24550208
0.14250713	0.45704509	0.50833368	-0.24049522
0.14260713	0.45273626	0.50023174	-0.23497333
0.14270714	0.45093858	0.49801853	-0.22933514
0.14280714	0.45396259	0.49131167	-0.23014354
0.14290715	0.45123323	0.48864242	-0.22185106
0.14300715	0.45372197	0.48663324	-0.23087380
0.14310716	0.45173138	0.48785636	-0.23113567
0.14320716	0.45232971	0.49873111	-0.24040417
0.14330717	0.45591570	0.50333804	-0.24355830
0.14340717	0.45724407	0.50767529	-0.25304754
0.14350718	0.45865654	0.50838810	-0.26391561
0.14360718	0.45882909	0.51030326	-0.26486391
0.14370719	0.45774855	0.51370597	-0.26900157
0.14380719	0.45365357	0.50557041	-0.26408939
0.14390720	0.45474306	0.50698268	-0.26250247
0.14400720	0.45449710	0.50903243	-0.25675380
0.14410721	0.45777512	0.51274711	-0.26208196
0.14420721	0.46195591	0.50399423	-0.25731230
0.14430722	0.46087030	0.49219957	-0.25201646
0.14440722	0.46561119	0.49123693	-0.24002977
0.14450723	0.47149968	0.49361789	-0.24047886
0.14460723	0.47500089	0.50055313	-0.23532509
0.14470724	0.47658078	0.50403756	-0.23267643
0.14480724	0.47529376	0.50600582	-0.23726390
0.14490725	0.47523887	0.51864219	-0.24526993
0.14500725	0.47121128	0.52072418	-0.24957564
0.14510726	0.46941704	0.52022064	-0.25287289
0.14520726	0.47087432	0.51430428	-0.25449069
0.14530727	0.46666114	0.51061970	-0.25157646
0.14540727	0.46816020	0.51173985	-0.24594363
0.14550728	0.45981223	0.50566363	-0.23831229
0.14560728	0.45770333	0.50620872	-0.23929020
0.14570729	0.46136285	0.49955288	-0.23848457
0.14580729	0.45771625	0.49976656	-0.23276627
0.14590730	0.45968449	0.50130278	-0.23903390
0.14600730	0.45888262	0.50849378	-0.24372176
0.14610731	0.45743451	0.51708335	-0.24759601
0.14620731	0.45847220	0.51339179	-0.24568755
0.14630732	0.44914460	0.51474184	-0.23680842
0.14640732	0.43805456	0.51484358	-0.24248516
0.14650733	0.44286817	0.51437509	-0.23867721
0.14660733	0.44925144	0.52102375	-0.23986901
0.14670734	0.45077292	0.51795769	-0.24347778
0.14680734	0.45734707	0.52135754	-0.24448137
0.14690735	0.46100000	0.51282972	-0.25077207
0.14700735	0.46392278	0.50334990	-0.25413578
0.14710736	0.46758951	0.49556884	-0.25636351
0.14720736	0.46351217	0.49097732	-0.25222262
0.14730737	0.46327042	0.49896440	-0.24756147
0.14740737	0.46030459	0.50387311	-0.23958382
0.14750738	0.45584114	0.51402622	-0.22901609
0.14760738	0.46086864	0.52014846	-0.22347204
0.14770739	0.45844027	0.52065682	-0.22165278
0.14780739	0.45438190	0.51852226	-0.21757856
0.14790740	0.45397461	0.51358169	-0.21799022
0.14800740	0.44321819	0.50998563	-0.21510282
0.14810741	0.44027269	0.50982243	-0.22328680
0.14820741	0.43710388	0.50982428	-0.23002730
0.14830742	0.43368845	0.50723046	-0.24097164
0.14840742	0.43258786	0.50117624	-0.25797351
0.14850743	0.42639748	0.49969667	-0.27614701
0.14860743	0.42044109	0.49859029	-0.27494403
0.14870744	0.41921022	0.49609816	-0.27734928
0.14880744	0.41711223	0.49836409	-0.27551189
0.14890745	0.41464860	0.50951022	-0.27343826
0.14900745	0.41836254	0.51791316	-0.26458506
0.14910746	0.41785376	0.51845324	-0.26365077
0.14920746	0.41905259	0.51460725	-0.24678217
0.14930747	0.42176517	0.51564300	-0.24030569
0.14940747	0.42369568	0.51575798	-0.23927235
0.14950748	0.42451909	0.51521230	-0.23768144
0.14960748	0.42464682	0.51090074	-0.23418266
0.14970749	0.42776000	0.49936059	-0.23572377
0.14980749	0.42741830	0.48629186	-0.23676133
0.14990750	0.42809733	0.47819215	-0.23758070
0.15000750	0.42731073	0.47586039	-0.23758057
0.15010751	0.43074875	0.47880200	-0.24068621
0.15020751	0.43117855	0.48814231	-0.24910499
0.15030752	0.42921548	0.50320995	-0.24568685
0.15040752	0.42445286	0.52187568	-0.25037336
0.15050753	0.42400297	0.52800816	-0.25172198
0.15060753	0.42403542	0.53058088	-0.25593355
0.15070754	0.42779123	0.53211582	-0.25147277
0.15080754	0.42998099	0.53147227	-0.25284682
0.15090755	0.43180057	0.53333002	-0.25394309
0.15100755	0.42964117	0.53323001	-0.25056920
0.15110756	0.42551738	0.53664428	-0.24539714
0.15120756	0.42477722	0.53867292	-0.24129669
0.15130757	0.41803111	0.52549040	-0.24773241
0.15140757	0.41820001	0.50447381	-0.24393672
0.15150758	0.42209151	0.49074906	-0.24983600
0.15160758	0.42394802	0.49131528	-0.25569920
0.15170759	0.42795046	0.49007988	-0.26898651
0.15180759	0.42693286	0.49275699	-0.27041406
0.15190760	0.42370044	0.49737746	-0.26843339
0.15200760	0.42548494	0.50518602	-0.26846819
0.15210761	0.42417437	0.50385523	-0.25787956
0.15220761	0.42483368	0.50097489	-0.25327113
0.15230762	0.42396397	0.50416851	-0.24405685
0.15240762	0.42359698	0.50586802	-0.22706390
0.15250763	0.42216750	0.51241922	-0.22931926
0.15260763	0.41987916	0.51294357	-0.22617092
0.15270764	0.42204707	0.51475471	-0.23032010
0.15280764	0.42698844	0.51824319	-0.23543561
0.15290765	0.43044248	0.51601011	-0.23544686
0.15300765	0.43181973	0.50661576	-0.24681906
0.15310766	0.43220767	0.49188250	-0.24876915
0.15320766	0.43391357	0.49140948	-0.25020009
0.15330767	0.43265249	0.50020367	-0.25924787
0.15340767	0.42780956	0.50801808	-0.24570079
0.15350768	0.43091597	0.50693232	-0.23364854
0.15360768	0.42623575	0.50236595	-0.23188519
0.15370769	0.42645026	0.50892490	-0.22309223
0.15380769	0.43114842	0.51278907	-0.21260278
0.15390770	0.42920576	0.51328564	-0.20849946
0.15400770	0.42787290	0.51133269	-0.20104709
0.15410771	0.43103505	0.50532621	-0.18575597
0.15420771	0.43115403	0.49639976	-0.18161795
0.15430772	0.43718002	0.49311444	-0.18350902
0.15440772	0.43889203	0.49262896	-0.17523636
0.15450773	0.43770262	0.49444842	-0.16781903
0.15460773	0.43877863	0.50267845	-0.16040652
0.15470774	0.44221770	0.50941950	-0.14544902
0.15480774	0.44868739	0.50932544	-0.13002002
0.15490775	0.45044953	0.51144862	-0.11418965
0.15500775	0.45034389	0.51193625	-0.09913735
0.15510776	0.44810046	0.51470214	-0.09147535
0.15520776	0.44840924	0.51934123	-0.08757543
0.15530777	0.44788360	0.52308512	-0.08474144
0.15540777	0.44468637	0.52868521	-0.07974623
0.15550778	0.45002354	0.52471608	-0.07656128
0.15560778	0.44360714	0.51947868	-0.08340865
0.15570779	0.44258247	0.51413959	-0.08307338
0.15580779	0.43938646	0.50897139	-0.07810785
0.15590780	0.43235873	0.50105256	-0.08396555
0.15600780	0.43251783	0.49452242	-0.09154719
0.15610781	0.43181981	0.49029607	-0.09704532
0.15620781	0.43583971	0.48309025	-0.10270743
0.15630782	0.43552921	0.48255002	-0.11177664
0.15640782	0.43503800	0.47969872	-0.11676219
0.15650783	0.42974717	0.48365355	-0.11780927
0.15660783	0.43273775	0.48719802	-0.12399016
0.15670784	0.43503142	0.49795017	-0.13195729
0.15680784	0.42947047	0.51800615	-0.13729363
0.15690785	0.41825582	0.53130680	-0.13284466
0.15700785	0.41555317	0.53826249	-0.12860269
0.15710786	0.41702021	0.53574288	-0.11942763
0.15720786	0.41997625	0.52685916	-0.11912895
0.15730787	0.42492086	0.51433951	-0.12035925
0.15740787	0.43441448	0.50117958	-0.12081885
0.15750788	0.43820837	0.50307900	-0.13075178
0.15760788	0.43540070	0.50898647	-0.13888497
0.15770789	0.43843973	0.51044059	-0.15009426
0.15780789	0.44251899	0.50563991	-0.15499758
0.15790790	0.44320070	0.49890929	-0.15189110
0.15800790	0.43865655	0.49917814	-0.14654527
0.15810791	0.43767454	0.50204021	-0.14500399
0.15820791	0.44315491	0.51415771	-0.13864804
0.15830792	0.44216763	0.52562761	-0.12878326
0.15840792	0.44120093	0.53145170	-0.12162201
0.15850793	0.44301813	0.53623539	-0.10359731
0.15860793	0.44598105	0.53349221	-0.09567379
0.15870794	0.44598768	0.53541547	-0.08618039
0.15880794	0.44466466	0.53266066	-0.08491124
0.15890795	0.44248027	0.53659314	-0.07105895
0.15900795	0.43833376	0.53978276	-0.06520263
0.15910796	0.43815051	0.53800464	-0.06602130
0.15920796	0.43778564	0.53777558	-0.06751843
0.15930797	0.43918543	0.53832144	-0.06230777
0.15940797	0.43963383	0.54235172	-0.06378998
0.15950798	0.43619172	0.53969598	-0.06664530
0.15960798	0.43082719	0.53301239	-0.07528355
0.15970799	0.42955315	0.51476902	-0.08390853
0.15980799	0.42252660	0.49545002	-0.08907131
0.15990800	0.41576950	0.48100606	-0.10167524
0.16000800	0.41509719	0.47123224	-0.11304298
0.16010801	0.41448263	0.47898254	-0.12824617
0.16020801	0.40955258	0.48798871	-0.13697167
0.16030802	0.40903321	0.50689453	-0.14111761
0.16040802	0.40300499	0.52744657	-0.14705374
0.16050803	0.40146623	0.53379887	-0.14360468
0.16060803	0.39627079	0.53212929	-0.14337054
0.16070804	0.39555035	0.52314329	-0.14571981
0.16080804	0.39899664	0.51451820	-0.13970530
0.16090805	0.40528148	0.50996560	-0.13997772
0.16100805	0.41114310	0.49929655	-0.13131415
0.16110806	0.41813697	0.49147552	-0.12027200
0.16120806	0.42811932	0.48706985	-0.11790500
0.16130807	0.43518235	0.48920324	-0.10684430
0.16140807	0.44588034	0.49255389	-0.10823471
0.16150808	0.44830164	0.49318483	-0.10443690
0.16160808	0.45085061	0.50250393	-0.10543754
0.16170809	0.45436030	0.51081920	-0.11616485
0.16180809	0.45065332	0.52357936	-0.12329562
0.16190810	0.45908150	0.52893835	-0.12960680
0.16200810	0.45987280	0.53231770	-0.13385915
0.16210811	0.45639169	0.53412783	-0.14231015
0.16220811	0.46113230	0.53075755	-0.14479625
0.16230812	0.45870926	0.52570438	-0.14187692
0.16240812	0.45760569	0.50949812	-0.13896688
0.16250813	0.45620453	0.50049245	-0.12880779
0.16260813	0.45540171	0.49963212	-0.12258020
0.16270814	0.45265637	0.49955499	-0.11008030
0.16280814	0.45203288	0.50291866	-0.10754060
0.16290815	0.45044817	0.50764042	-0.10363555
0.16300815	0.44656214	0.51346523	-0.10607571
0.16310816	0.44454314	0.50844854	-0.11616834
0.16320816	0.43540935	0.50221801	-0.12245908
0.16330817	0.43082576	0.49628183	-0.13367214
0.16340817	0.42466061	0.49648526	-0.13634982
0.16350818	0.42175689	0.50303793	-0.14499277
0.16360818	0.41561549	0.51534581	-0.15124869
0.16370819	0.41332404	0.52560300	-0.15797373
0.16380819	0.41591326	0.53359574	-0.15537508
0.16390820	0.42395711	0.53003490	-0.15574571
0.16400820	0.42650842	0.51754963	-0.15371652
0.16410821	0.43053380	0.51111424	-0.14987268
0.16420821	0.43384700	0.51311070	-0.14298339
0.16430822	0.42866435	0.51155305	-0.12984696
0.16440822	0.42849813	0.51086855	-0.12544639
0.16450823	0.42528846	0.50381249	-0.11455849
0.16460823	0.42749487	0.50166887	-0.11015189
0.16470824	0.42910816	0.50128686	-0.10640985
0.16480824	0.42761622	0.49774396	-0.11334203
0.16490825	0.42850757	0.49905553	-0.11533467
0.16500825	0.43080820	0.49579802	-0.12327190
0.16510826	0.43582278	0.49810874	-0.13227178
0.16520826	0.44179531	0.50024325	-0.13532810
0.16530827	0.44531097	0.50639176	-0.13805892
0.16540827	0.44833025	0.51240474	-0.13643510
0.16550828	0.44938167	0.51617938	-0.13520549
0.16560828	0.44966461	0.52450621	-0.13356424
0.16570829	0.45308944	0.53232038	-0.13208026
0.16580829	0.45761686	0.53783977	-0.12350739
0.16590830	0.45930710	0.54564673	-0.13077829
0.16600830	0.45704907	0.54355919	-0.12974106
0.16610831	0.45694144	0.54050916	-0.13258840
0.16620831	0.45376700	0.52968198	-0.13239048
0.16630832	0.44814073	0.50972772	-0.13226588
0.16640832	0.44890157	0.49016079	-0.13108545
0.16650833	0.45555282	0.47348052	-0.12498577
0.16660833	0.45575820	0.46699551	-0.11887683
0.16670834	0.45570405	0.46851739	-0.11816376
0.16680834	0.44784450	0.48352292	-0.11741305
0.16690835	0.43510495	0.50045419	-0.12184760
0.16700835	0.43347560	0.51823491	-0.12277779
0.16710836	0.42993052	0.53304148	-0.11371381
0.16720836	0.42153750	0.55126220	-0.12231249
0.16730837	0.41974290	0.56183839	-0.11950456
0.16740837	0.41892593	0.57065439	-0.12450563
0.16750838	0.42306962	0.57905620	-0.12960502
0.16760838	0.42706868	0.59024835	-0.13466476
0.16770839	0.42872959	0.59698564	-0.13732105
0.16780839	0.43343736	0.59141588	-0.14037122
0.16790840	0.43505360	0.57746810	-0.13415736
0.16800840	0.43224331	0.55921930	-0.13244416
0.16810841	0.43975423	0.54263037	-0.12388067
0.16820841	0.44368351	0.52425879	-0.12331428
0.16830842	0.44506229	0.50951844	-0.11423738
0.16840842	0.44671364	0.49209630	-0.10959537
0.16850843	0.44782001	0.48031181	-0.11211674
0.16860843	0.45010718	0.47476953	-0.10774992
0.16870844	0.45310335	0.47348595	-0.11511392
0.16880844	0.45489028	0.47975606	-0.11762054
0.16890845	0.44927008	0.49458185	-0.12683862
0.16900845	0.44619098	0.51508659	-0.13104850
0.16910846	0.44737154	0.53155369	-0.12997982
0.16920846	0.44349130	0.54704010	-0.13262275
0.16930847	0.44468479	0.56495231	-0.13743985
0.16940847	0.44448544	0.57032192	-0.13543865
0.16950848	0.43883751	0.56811690	-0.13000958
0.16960848	0.44412342	0.55511469	-0.13096660
0.16970849	0.44420456	0.54410744	-0.12964115
0.16980849	0.44388937	0.54045844	-0.12143401
0.16990850	0.44716714	0.52924097	-0.11742478
0.17000850	0.45102729	0.51530236	-0.11774593
0.17010851	0.45050162	0.50388116	-0.10492351
0.17020851	0.44902582	0.50021690	-0.10744825
0.17030852	0.44783099	0.49853694	-0.10463602
0.17040852	0.44867308	0.49590969	-0.10818556
0.17050853	0.44831679	0.49305576	-0.11526632
0.17060853	0.44656979	0.49884385	-0.12054235
0.17070854	0.43898729	0.51002616	-0.12701900
0.17080854	0.43627343	0.51944077	-0.12875717
0.17090855	0.43678904	0.52456009	-0.13546141
0.17100855	0.43592727	0.53208137	-0.13609477
0.17110856	0.44081949	0.53673404	-0.13695506
0.17120856	0.44166701	0.53904974	-0.13734183
0.17130857	0.44331442	0.53629941	-0.12787235
0.17140857	0.44816703	0.52769983	-0.12353911
0.17150858	0.44528635	0.51144218	-0.11571501
0.17160858	0.44066117	0.49898970	-0.10700572
0.17170859	0.44314090	0.49487799	-0.11596224
0.17180859	0.43735497	0.49645418	-0.11993525
0.17190860	0.43167246	0.49800238	-0.12033321
0.17200860	0.43603235	0.49416259	-0.11983831
0.17210861	0.42998123	0.49116966	-0.13127006
0.17220861	0.42687278	0.50068092	-0.13160229
0.17230862	0.42575822	0.50759238	-0.13354803
0.17240862	0.42431560	0.51786315	-0.13166523
0.17250863	0.42573499	0.53444666	-0.12927722
0.17260863	0.43201455	0.55284047	-0.12356482
0.17270864	0.43614505	0.56117523	-0.12136275
0.17280864	0.43712926	0.55998266	-0.11809210
0.17290865	0.44108635	0.55961627	-0.11147354
0.17300865	0.43811402	0.56092423	-0.10990734
0.17310866	0.43851997	0.55595618	-0.11291905
0.17320866	0.43771173	0.54073757	-0.11880954
0.17330867	0.43960922	0.51025158	-0.12163053
0.17340867	0.44338033	0.48952159	-0.12082100
0.17350868	0.44530952	0.48341003	-0.12776109
0.17360868	0.44394926	0.48004797	-0.12885338
0.17370869	0.44404156	0.48613200	-0.12399125
0.17380869	0.44479510	0.49908468	-0.12499141
0.17390870	0.44156484	0.52965921	-0.12986434
0.17400870	0.43536280	0.55654311	-0.12878637
0.17410871	0.43942175	0.56541878	-0.11541724
0.17420871	0.44442009	0.56415093	-0.11770222
0.17430872	0.44009003	0.55957884	-0.11325287
0.17440872	0.44580731	0.55588382	-0.10964302
0.17450873	0.44821602	0.55390078	-0.10300624
0.17460873	0.44867242	0.54492313	-0.10495225
0.17470874	0.44899135	0.52801776	-0.11183796
0.17480874	0.44525494	0.50739104	-0.11698785
0.17490875	0.44179343	0.49484104	-0.12280127
0.17500875	0.43896037	0.48856267	-0.13159859
0.17510876	0.43709493	0.48596010	-0.12949812
0.17520876	0.43836515	0.48502561	-0.13312306
0.17530877	0.43800402	0.49578318	-0.13417076
0.17540877	0.44043663	0.51213449	-0.12915354
0.17550878	0.44323863	0.51816124	-0.13091534
0.17560878	0.44385458	0.52082509	-0.12932754
0.17570879	0.44567635	0.51738626	-0.12736486
0.17580879	0.44683319	0.51554680	-0.12462752
0.17590880	0.44453505	0.51270974	-0.13358194
0.17600880	0.44348403	0.50499177	-0.12950009
0.17610881	0.44391552	0.50391912	-0.12945167
0.17620881	0.44091329	0.50823665	-0.12396412
0.17630882	0.44042780	0.51792651	-0.11985929
0.17640882	0.43835897	0.52177596	-0.11933090
0.17650883	0.43842984	0.51713216	-0.12359207
0.17660883	0.43701850	0.51005852	-0.12646873
0.17670884	0.42918640	0.50832409	-0.12089510
0.17680884	0.42460369	0.51347154	-0.11926678
0.17690885	0.42438361	0.51623422	-0.11934383
0.17700885	0.42276673	0.51538199	-0.12300883
0.17710886	0.42303996	0.51537275	-0.12951816
0.17720886	0.42212083	0.50803679	-0.13165783
0.17730887	0.42110783	0.49809137	-0.14100620
0.17740887	0.42690647	0.48764938	-0.14036715
0.17750888	0.43452121	0.48461077	-0.14571252
0.17760888	0.43463928	0.48971975	-0.14695906
0.17770889	0.43395883	0.49602991	-0.14153416
0.17780889	0.43458533	0.49926525	-0.13971221
0.17790890	0.43701551	0.49414766	-0.13012169
0.17800890	0.44099271	0.49346155	-0.13274825
0.17810891	0.43780772	0.48726228	-0.12847996
0.17820891	0.44308819	0.48664367	-0.12432399
0.17830892	0.44571108	0.49415654	-0.12771748
0.17840892	0.44723044	0.50514406	-0.12395606
0.17850893	0.44946182	0.51415002	-0.11906918
0.17860893	0.44746987	0.51803577	-0.12020532
0.17870894	0.44635323	0.52000821	-0.12210847
0.17880894	0.45201706	0.52231604	-0.12889211
0.17890895	0.44402289	0.52706146	-0.13384122
0.17900895	0.43859457	0.52643192	-0.13906930
0.17910896	0.43383438	0.52506638	-0.13089544
0.17920896	0.43042706	0.52452224	-0.12638290
0.17930897	0.43485157	0.51941496	-0.12905963
0.17940897	0.43363838	0.51629478	-0.12289156
0.17950898	0.43637998	0.50373209	-0.12574248
0.17960898	0.43464922	0.48772258	-0.13117459
0.17970899	0.43151058	0.47783279	-0.13069835
0.17980899	0.43598495	0.47832394	-0.13350620
0.17990900	0.43470749	0.49209964	-0.13475830
0.18000900	0.43999641	0.50345951	-0.12764093
0.18010901	0.44294697	0.50879908	-0.13257152
0.18020901	0.44930822	0.51420373	-0.13085741
0.18030902	0.45170156	0.52155787	-0.13263553
0.18040902	0.45310887	0.53026414	-0.12938587
0.18050903	0.45944365	0.53934515	-0.12794399
0.18060903	0.45840451	0.54457957	-0.13041206
0.18070904	0.45768620	0.55630308	-0.12565092
0.18080904	0.45628248	0.55707079	-0.12075533
0.18090905	0.45345812	0.54681325	-0.11776430
0.18100905	0.45195534	0.53431338	-0.10925920
0.18110906	0.44554642	0.51463842	-0.12239255
0.18120906	0.44437004	0.50771827	-0.12280799
0.18130907	0.44824913	0.50849754	-0.12045266
0.18140907	0.44964743	0.51510298	-0.12792823
0.18150908	0.45281361	0.51977891	-0.12530897
0.18160908	0.45223429	0.51971900	-0.13105962
0.18170909	0.44776532	0.52641344	-0.12547537
0.18180909	0.44723816	0.52844507	-0.12394935
0.18190910	0.45157065	0.52846581	-0.11850872
0.18200910	0.45071909	0.52312523	-0.11991562
0.18210911	0.44699906	0.51483309	-0.11238999
0.18220911	0.44710315	0.51362926	-0.11337235
0.18230912	0.44307441	0.50581670	-0.11880544
0.18240912	0.43829735	0.49884960	-0.10844942
0.18250913	0.43710819	0.49822640	-0.11944464
0.18260913	0.43873771	0.50151366	-0.12422734
0.18270914	0.44586806	0.51001912	-0.13697979
0.18280914	0.44473684	0.51309490	-0.13519016
0.18290915	0.44584562	0.51261199	-0.13231023
0.18300915	0.44545639	0.51146400	-0.13182680
0.18310916	0.44176699	0.50707281	-0.11992192
0.18320916	0.44182642	0.50646234	-0.12322765
0.18330917	0.43808790	0.50118017	-0.11446412
0.18340917	0.43069708	0.50320584	-0.11628042
0.18350918	0.42494959	0.50823128	-0.11305905
0.18360918	0.42482190	0.50788665	-0.11986123
0.18370919	0.42635842	0.51174152	-0.12516804
0.18380919	0.42453950	0.50719851	-0.12579140
0.18390920	0.42603449	0.50272518	-0.13263991
0.18400920	0.42631917	0.49336928	-0.12718846
0.18410921	0.43105868	0.49347749	-0.12404072
0.18420921	0.43620897	0.50305164	-0.12468232
0.18430922	0.43056504	0.50730526	-0.12748391
0.18440922	0.42756157	0.51744795	-0.11791247
0.18450923	0.42459469	0.52012265	-0.12378708
0.18460923	0.42271111	0.51850188	-0.11665647
0.18470924	0.42626835	0.51326555	-0.11947102
0.18480924	0.42899426	0.51159734	-0.12246475
0.18490925	0.43073660	0.50996321	-0.12651800
0.18500925	0.43016693	0.51181966	-0.12836155
0.18510926	0.42653583	0.51566565	-0.12672219
0.18520926	0.42792238	0.51214665	-0.13382580
0.18530927	0.42619449	0.50122321	-0.12932771
0.18540927	0.42452720	0.49033543	-0.13640348
0.18550928	0.41914084	0.48287979	-0.12493121
0.18560928	0.42005714	0.48928896	-0.12848652
0.18570929	0.42178652	0.49572501	-0.11815563
0.18580929	0.41629942	0.49596405	-0.12275059
0.18590930	0.41726031	0.49462214	-0.11595021
0.18600930	0.41845493	0.49674749	-0.11343173
0.18610931	0.42397344	0.50018233	-0.11046635
0.18620931	0.43207628	0.50457698	-0.10040502
0.18630932	0.43100154	0.51906925	-0.11284088
0.18640932	0.43620020	0.53650647	-0.10687402
0.18650933	0.44583279	0.55619776	-0.10814390
0.18660933	0.44478508	0.56450534	-0.11616616
0.18670934	0.44863939	0.56273299	-0.11835659
0.18680934	0.45388654	0.55587661	-0.12847673
0.18690935	0.45632716	0.54602486	-0.12553576
0.18700935	0.45186998	0.53912425	-0.13286958
0.18710936	0.44937855	0.53037423	-0.13715253
0.18720936	0.44576225	0.51788920	-0.12518243
0.18730937	0.44421080	0.50440681	-0.13317772
0.18740937	0.44938879	0.49031410	-0.13078692
0.18750938	0.44887591	0.47635180	-0.12386931
0.18760938	0.45610605	0.46706378	-0.11981692
0.18770939	0.45959849	0.47146893	-0.11667865
0.18780939	0.45616770	0.48555252	-0.11858051
0.18790940	0.46135427	0.50435382	-0.11697527
0.18800940	0.47174925	0.51637286	-0.13074348
0.18810941	0.48219785	0.52585006	-0.13334462
0.18820941	0.48650896	0.53363818	-0.12959303
0.18830942	0.48307304	0.53784579	-0.13059745
0.18840942	0.48173923	0.54242688	-0.13634666
0.18850943	0.48068243	0.55179262	-0.12470705
0.18860943	0.47798871	0.56399649	-0.11555965
0.18870944	0.46956336	0.56683636	-0.11738954
0.18880944	0.46088269	0.55528331	-0.11372537
0.18890945	0.45431888	0.53790778	-0.11846551
0.18900945	0.45175125	0.51733172	-0.11902486
0.18910946	0.44574686	0.51459801	-0.11647766
0.18920946	0.44213971	0.51834840	-0.12550890
0.18930947	0.44087233	0.52557236	-0.12618579
0.18940947	0.43798211	0.52656132	-0.13022544
0.18950948	0.43490675	0.53238845	-0.14021281
0.18960948	0.42832633	0.53295892	-0.14381625
0.18970949	0.42423140	0.52228153	-0.14498134
0.18980949	0.42127084	0.50529474	-0.14537540
0.18990950	0.42564540	0.49343130	-0.13750853
0.19000950	0.42971744	0.50126934	-0.13775470
0.19010951	0.43468034	0.51230919	-0.12674014
0.19020951	0.44221800	0.51576954	-0.11380773
0.19030952	0.44664623	0.51848429	-0.11022856
0.19040952	0.45166171	0.52212739	-0.10952544
0.19050953	0.45386459	0.52405667	-0.11560799
0.19060953	0.45566653	0.51678967	-0.11690425
0.19070954	0.45351664	0.52095819	-0.12057717
0.19080954	0.45001702	0.52698970	-0.12596481
0.19090955	0.45135947	0.53190559	-0.13067383
0.19100955	0.45028144	0.53482205	-0.13613781
0.19110956	0.44765490	0.52432644	-0.13545249
0.19120956	0.45276971	0.50609118	-0.13625152
0.19130957	0.45931922	0.49328202	-0.13083194
0.19140957	0.45896346	0.49326029	-0.12959709
0.19150958	0.45936688	0.49187127	-0.12931311
0.19160958	0.46048739	0.48983276	-0.11859326
0.19170959	0.45682849	0.49465200	-0.11120052
0.19180959	0.46061054	0.50099379	-0.10179477
0.19190960	0.45601944	0.50483209	-0.09363523
0.19200960	0.45546945	0.50380850	-0.08754915
0.19210961	0.45643200	0.50278234	-0.08870897
0.19220961	0.45319266	0.50896633	-0.08111579
0.19230962	0.45887520	0.52086377	-0.07259720
0.19240962	0.46053445	0.52904212	-0.06246853
0.19250963	0.45802978	0.53270841	-0.05847575
0.19260963	0.45914548	0.52702725	-0.04792532
0.19270964	0.46308851	0.52550048	-0.04164442
0.19280964	0.46266050	0.52307415	-0.02953001
0.19290965	0.45510615	0.52176970	-0.01485266
0.19300965	0.45431599	0.51688522	-0.01329436
0.19310966	0.46403123	0.51080692	-0.00032432
0.19320966	0.45922659	0.51032430	0.01446936
0.19330967	0.45074837	0.50485688	0.02730707
0.19340967	0.44725376	0.50872666	0.03781286
0.19350968	0.45285747	0.51123118	0.04079567
0.19360968	0.44505770	0.51156610	0.04775473
0.19370969	0.43750354	0.51081759	0.04485930
0.19380969	0.43347214	0.51187342	0.05330757
0.19390970	0.43387456	0.52029055	0.05610260
0.19400970	0.43834530	0.52398849	0.05903305
0.19410971	0.43815686	0.52651089	0.06521822
0.19420971	0.44373208	0.52608848	0.06874809
0.19430972	0.44474299	0.52342844	0.06940973
0.19440972	0.44402555	0.52125156	0.07828354
0.19450973	0.44194493	0.51559412	0.07948945
0.19460973	0.44170089	0.51260734	0.08823611
0.19470974	0.44254401	0.51258349	0.09822361
0.19480974	0.43914796	0.52107555	0.11389240
0.19490975	0.43607094	0.52452511	0.12847787
0.19500975	0.42865446	0.52490211	0.13688700
0.19510976	0.42771535	0.52643889	0.14678864
0.19520976	0.43304900	0.52864510	0.15108159
0.19530977	0.43087536	0.53847367	0.16124036
0.19540977	0.42793502	0.54181170	0.15860491
0.19550978	0.42348251	0.53976929	0.16613609
0.19560978	0.42595885	0.53581023	0.16492731
0.19570979	0.42401443	0.53630286	0.16284909
0.19580979	0.42745891	0.53316051	0.15869011
0.19590980	0.42545680	0.52448004	0.14908256
0.19600980	0.42687070	0.51901430	0.13602159
0.19610981	0.42984938	0.51083356	0.13139340
0.19620981	0.42828485	0.50214523	0.11748575
0.19630982	0.43088626	0.49029362	0.10207643
0.19640982	0.43084411	0.48181406	0.09965494
0.19650983	0.42988314	0.48847660	0.08875018
0.19660983	0.42670181	0.50032264	0.08367514
0.19670984	0.42881374	0.51309460	0.08375075
0.19680984	0.43110155	0.51451075	0.08753164
0.19690985	0.43111998	0.52087843	0.09454261
0.19700985	0.43549025	0.53534430	0.09611098
0.19710986	0.43769464	0.55635142	0.10011437
0.19720986	0.43809082	0.56435853	0.11531144
0.19730987	0.43648897	0.56474489	0.12894782
0.19740987	0.43354594	0.56071204	0.13792660
0.19750988	0.43119773	0.54755348	0.14186134
0.19760988	0.43113620	0.53168261	0.14542634
0.19770989	0.43226933	0.50645888	0.14475246
0.19780989	0.43572583	0.49161538	0.14764089
0.19790990	0.43736527	0.48998341	0.13369579
0.19800990	0.43714778	0.49807024	0.13226383
0.19810991	0.43999584	0.50784647	0.11860792
0.19820991	0.43501210	0.51157451	0.11359085
0.19830992	0.43280855	0.51594943	0.11873268
0.19840992	0.43233433	0.51641607	0.11964064
0.19850993	0.43052615	0.51349556	0.11351233
0.19860993	0.42817698	0.50965804	0.11863510
0.19870994	0.42213222	0.50285232	0.12037538
0.19880994	0.41609820	0.50564826	0.12580501
0.19890995	0.41698062	0.51113749	0.12306484
0.19900995	0.41621130	0.51424009	0.12843136
0.19910996	0.41057632	0.51239717	0.12509872
0.19920996	0.40982175	0.50873953	0.11874357
0.19930997	0.40978377	0.50899631	0.12379850
0.19940997	0.40317822	0.50701201	0.12181941
0.19950998	0.40265465	0.50142348	0.12086227
0.19960998	0.40965691	0.49732512	0.12354166
0.19970999	0.40430553	0.49683875	0.11774294
0.19980999	0.40340401	0.49470317	0.12834934
[truncated: 18,001 more rows]
