# Supplementary material for: Extending the range of graph neural networks with global encodings
Source: Nat Commun. 2026 Feb 18;17:1855. doi: 10.1038/s41467-026-69715-3 (PMC12920779; doi:10.1038/s41467-026-69715-3)
Supplement: Supplementary file 3 — Source Data [file 41467_2026_69715_MOESM3_ESM.zip › 674103_1_data_set_12246662_t9wz2j/source_data/figure_5a_aggr.dat]

X Y Z VALUE
 -2.982  -1.382   1.130    1.00
 -4.449  -2.771   0.095    1.00
 -2.644  -0.609  -1.829    0.12
 -0.334   1.634  -1.986    0.13
 -1.291   2.095   0.934    0.14
  1.357   0.971   2.700    0.14
 -3.889  -0.634  -0.930    0.11
 -2.684   0.856  -2.425    0.10
  0.689  -1.587   0.713    0.13
 -1.698   1.739  -2.651    0.08
 -0.020   2.825  -1.123    0.08
 -0.571   3.059   0.084    0.08
 -0.836   2.373   2.387    0.08
  2.214  -1.747  -2.089    0.13
  0.124   1.781   3.113    0.08
  0.945  -0.426   3.080    0.08
  0.777  -1.510   2.242    0.08
  1.498  -2.697   0.239    0.08
  2.059  -2.646  -0.940    0.08
  3.551  -1.012  -2.091    0.08
  4.000   0.067   0.137    0.12
  4.063  -0.131  -1.316    0.09
 -3.870  -1.722   0.106    0.12
  3.805   1.545   0.399    0.17
 -1.711  -0.865  -1.281    0.34
 -2.731  -1.393  -2.644    0.35
  0.541   1.490  -2.720    0.29
 -0.409   0.719  -1.334    0.30
 -2.344   2.070   0.833    0.30
 -0.962   1.071   0.731    0.30
  2.255   1.345   3.128    0.31
  1.537   1.041   1.603    0.29
 -4.791  -0.864  -1.584    0.62
 -4.168   0.318  -0.437    0.62
 -3.658   1.008  -2.999    0.26
 -0.370  -1.664   0.415    0.30
  1.124  -0.696   0.197    0.30
 -1.867   2.616  -3.300    0.25
  0.692   3.605  -1.513    0.25
 -0.406   4.078   0.539    0.25
 -1.515   3.039   2.970    0.24
  1.482  -0.987  -2.430    0.30
  2.270  -2.481  -2.894    0.30
  0.250   2.287   4.110    0.24
  0.733  -0.676   4.156    0.24
  0.744  -2.507   2.746    0.24
  1.523  -3.684   0.830    0.25
  2.824  -3.508  -0.973    0.25
  3.948  -1.018  -3.096    0.25
  3.237  -0.578   0.596    0.36
  4.943  -0.287   0.545    0.36
  4.978   0.324  -1.680    0.26
  2.779   1.901   0.120    0.77
  4.512   2.116  -0.244    0.75
  3.980   1.860   1.472    0.76
 -3.075  -1.986   1.839    0.51
