# Supplementary material for: Extending the range of graph neural networks with global encodings
Source: Nat Commun. 2026 Feb 18;17:1855. doi: 10.1038/s41467-026-69715-3 (PMC12920779; doi:10.1038/s41467-026-69715-3)
Supplement: Supplementary file 3 — Source Data [file 41467_2026_69715_MOESM3_ESM.zip › 674103_1_data_set_12246662_t9wz2j/source_data/figure_5b_aggr.dat]

X Y Z VALUE
  6.906  -1.796   2.339    0.32
  6.041  -1.063   1.506    0.25
  6.122   0.345   1.506    0.25
  7.066   0.972   2.340    0.32
  7.926   0.233   3.153    0.44
  7.845  -1.162   3.153    0.43
  5.219   1.217   0.708    0.38
  4.456   2.173   1.384    0.30
  3.710   3.164   0.728    0.30
  3.710   3.164  -0.728    0.31
  4.456   2.173  -1.384    0.30
  5.219   1.217  -0.708    0.38
  2.925   4.153   1.480    0.38
  2.396   5.172   0.713    0.40
  2.396   5.172  -0.713    0.42
  2.925   4.153  -1.480    0.36
  1.315   5.972  -1.146    0.34
  0.642   6.456   0.000    0.38
  1.315   5.972   1.146    0.35
 -0.704   6.800   0.000    0.17
 -1.311   6.824  -1.314    0.97
 -0.645   6.359  -2.447    1.00
  0.694   5.814  -2.380    0.15
  1.376   4.905  -3.270    0.97
  2.437   4.109  -2.837    0.78
 -1.311   6.824   1.314    0.98
 -0.645   6.359   2.447    0.97
  0.694   5.814   2.380    0.14
  1.376   4.905   3.270    0.99
  2.437   4.109   2.837    0.80
  6.122   0.345  -1.506    0.24
  6.041  -1.063  -1.506    0.25
  6.906  -1.796  -2.339    0.31
  7.845  -1.162  -3.153    0.44
  7.926   0.233  -3.153    0.43
  7.066   0.972  -2.340    0.32
  5.041  -1.824   0.708    0.38
  4.172  -2.684   1.384    0.30
  3.313  -3.578   0.727    0.29
  3.313  -3.578  -0.727    0.29
  4.172  -2.684  -1.384    0.30
  5.041  -1.824  -0.708    0.38
  2.404  -4.455  -1.478    0.37
  1.752  -5.403  -0.714    0.40
  1.752  -5.403   0.714    0.40
  2.404  -4.455   1.478    0.36
  0.578  -6.060   1.147    0.33
 -0.151  -6.457   0.000    0.36
  0.578  -6.060  -1.147    0.32
  1.917  -4.334  -2.831    0.80
  0.762  -4.984  -3.263    0.97
 -0.022  -5.809  -2.376    0.14
 -1.424  -6.166  -2.443    0.98
 -2.142  -6.541  -1.311    0.97
 -1.531  -6.609   0.000    0.16
  1.917  -4.334   2.831    0.77
  0.762  -4.984   3.263    0.95
 -0.022  -5.809   2.376    0.14
 -1.424  -6.166   2.443    0.99
 -2.142  -6.541   1.311    0.96
  0.988   4.744  -4.274    0.12
  2.825   3.360  -3.524    0.09
  2.825   3.360   3.524    0.09
  0.988   4.744   4.274    0.11
 -1.195   6.312   3.386    0.11
 -2.354   7.122   1.416    0.11
 -2.354   7.122  -1.416    0.11
 -1.195   6.312  -3.386    0.11
 -1.963  -6.037  -3.379    0.11
 -3.217  -6.692  -1.407    0.11
 -3.217  -6.692   1.407    0.11
 -1.963  -6.037   3.379    0.11
  0.390  -4.766   4.263    0.12
  2.394  -3.633   3.513    0.09
  2.394  -3.633  -3.513    0.09
  0.390  -4.766  -4.263    0.11
  4.475   2.170   2.471    0.10
  4.475   2.170  -2.471    0.10
  4.191  -2.684   2.471    0.10
  4.191  -2.684  -2.471    0.10
  7.122   2.059  -2.336    0.10
  8.654   0.744  -3.780    0.10
  8.509  -1.754  -3.779    0.10
  6.835  -2.882  -2.334    0.10
  7.122   2.059   2.336    0.10
  8.654   0.744   3.780    0.10
  8.509  -1.754   3.779    0.10
  6.835  -2.882   2.334    0.10
 -2.457   1.763   3.717    0.18
 -3.633   0.909   3.717    0.18
 -3.184  -0.474   3.717    0.18
 -1.731  -0.474   3.717    0.19
 -1.282   0.909   3.717    0.18
 -0.153   1.276   2.984    0.19
  0.574   0.275   2.220    0.18
  0.143  -1.052   2.220    0.17
 -1.033  -1.434   2.984    0.18
 -1.760  -2.434   2.220    0.18
 -3.155  -2.434   2.220    0.18
 -3.882  -1.434   2.984    0.18
 -5.058  -1.052   2.220    0.19
 -5.489   0.275   2.220    0.19
 -4.762   1.276   2.984    0.19
 -4.762   2.512   2.220    0.19
 -5.489   2.276   0.983    0.19
 -5.938   0.893   0.983    0.19
 -5.938   0.160  -0.204    0.19
 -5.489  -1.222  -0.204    0.19
 -5.058  -1.816   0.983    0.19
 -3.882  -2.670   0.983    0.18
 -3.184  -2.897  -0.204    0.19
 -1.731  -2.897  -0.204    0.18
 -1.033  -2.670   0.983    0.18
  0.143  -1.816   0.983    0.18
  0.574  -1.222  -0.204    0.18
  1.023   0.160  -0.204    0.19
  1.023   0.893   0.983    0.19
  0.574   2.276   0.983    0.18
  0.143   2.869  -0.204    0.19
  0.143   2.105  -1.440    0.19
  0.574   0.778  -1.440    0.19
 -0.153  -0.222  -2.204    0.19
 -0.153  -1.459  -1.440    0.19
 -1.282  -2.279  -1.440    0.19
 -2.457  -1.897  -2.204    0.19
 -3.633  -2.279  -1.440    0.19
 -4.762  -1.459  -1.440    0.19
 -4.762  -0.222  -2.204    0.19
 -5.489   0.778  -1.440    0.19
 -5.058   2.105  -1.440    0.18
 -5.058   2.869  -0.204    0.19
 -3.882   3.723  -0.204    0.19
 -3.155   3.487  -1.440    0.19
 -3.882   2.487  -2.204    0.18
 -3.184   1.527  -2.938    0.19
 -3.633   0.145  -2.938    0.19
 -2.457  -0.710  -2.938    0.19
 -1.282   0.145  -2.938    0.19
 -1.731   1.527  -2.938    0.19
 -1.033   2.487  -2.204    0.19
 -1.760   3.487  -1.440    0.19
 -1.033   3.723  -0.204    0.19
 -1.731   3.950   0.983    0.19
 -3.184   3.950   0.983    0.19
 -3.633   3.332   2.220    0.19
 -2.457   2.950   2.984    0.19
 -1.282   3.332   2.220    0.19
 -0.153   2.512   2.220    0.18
