# Supplementary material for: Extending the range of graph neural networks with global encodings
Source: Nat Commun. 2026 Feb 18;17:1855. doi: 10.1038/s41467-026-69715-3 (PMC12920779; doi:10.1038/s41467-026-69715-3)
Supplement: Supplementary file 3 — Source Data [file 41467_2026_69715_MOESM3_ESM.zip › 674103_1_data_set_12246662_t9wz2j/source_data/figure_5c_aggr.dat]

X Y Z VALUE
  5.081   3.913  -0.792    0.37
  4.728   5.217  -0.802    0.38
  4.090   5.756   0.409    0.31
  2.906   6.434   0.405    0.31
  2.129   6.705  -0.812    0.37
  0.824   6.354  -0.811    0.38
  0.294   5.730   0.410    0.31
 -0.390   4.549   0.422    0.31
 -0.673   3.760  -0.785    0.38
 -0.318   2.456  -0.775    0.37
  0.322   1.940   0.443    0.31
  1.505   1.260   0.450    0.31
  2.281   0.961  -0.761    0.37
  3.586   1.311  -0.767    0.38
  4.118   1.961   0.439    0.31
  4.797   3.146   0.429    0.31
  4.878   3.873   1.735    0.35
  4.520   5.192   1.725    0.34
  4.093   5.784   3.014    0.33
  2.908   6.462   3.012    0.33
  2.192   6.525   1.717    0.35
  0.872   6.171   1.718    0.35
  0.291   5.758   3.016    0.33
 -0.395   4.578   3.026    0.33
 -0.469   3.848   1.739    0.34
 -0.108   2.530   1.749    0.34
  0.322   1.964   3.046    0.33
  1.506   1.285   3.053    0.33
  2.221   1.194   1.761    0.34
  3.542   1.546   1.755    0.35
  4.125   1.984   3.043    0.33
  4.803   3.168   3.034    0.33
  4.902   3.903   4.320    0.28
  4.544   5.222   4.312    0.29
  4.090   5.802   5.600    0.27
  2.908   6.479   5.598    0.27
  2.187   6.571   4.305    0.29
  0.867   6.216   4.306    0.29
  0.297   5.775   5.601    0.28
 -0.391   4.600   5.610    0.28
 -0.493   3.868   4.324    0.28
 -0.128   2.551   4.333    0.29
  0.333   2.000   5.626    0.28
  1.513   1.324   5.632    0.28
  2.230   1.200   4.343    0.29
  3.552   1.547   4.338    0.29
  4.123   2.011   5.623    0.28
  4.797   3.193   5.616    0.28
  4.823   3.914   6.902    0.21
  4.479   5.214   6.897    0.22
  4.003   5.702   8.201    0.15
  2.852   6.359   8.199    0.15
  2.196   6.519   6.892    0.21
  0.900   6.163   6.892    0.21
  0.412   5.704   8.200    0.16
 -0.264   4.563   8.209    0.15
 -0.425   3.898   6.907    0.22
 -0.051   2.609   6.912    0.22
  0.421   2.133   8.217    0.15
  1.571   1.475   8.220    0.15
  2.225   1.307   6.919    0.21
  3.526   1.634   6.916    0.22
  4.015   2.111   8.217    0.15
  4.665   3.265   8.209    0.16
  4.710   3.910   9.523    0.17
  4.364   5.176   9.523    0.17
  3.969   5.665  10.845    0.14
  2.831   6.313  10.843    0.14
  2.212   6.405   9.520    0.16
  0.944   6.067   9.518    0.17
  0.450   5.683  10.842    0.15
 -0.210   4.552  10.849    0.15
 -0.303   3.927   9.529    0.17
  0.058   2.666   9.530    0.17
  0.453   2.181  10.851    0.15
  1.590   1.531  10.851    0.15
  2.210   1.434   9.534    0.17
  3.481   1.759   9.535    0.17
  3.973   2.155  10.853    0.15
  4.623   3.291  10.845    0.16
  4.702   3.913  12.166    0.14
  4.352   5.173  12.168    0.14
  3.968   5.665  13.491    0.14
  2.831   6.313  13.491    0.14
  2.212   6.395  12.168    0.13
  0.949   6.063  12.165    0.13
  0.451   5.686  13.489    0.14
 -0.206   4.554  13.493    0.14
 -0.286   3.933  12.172    0.13
  0.069   2.675  12.169    0.13
  0.453   2.181  13.488    0.14
  1.589   1.532  13.488    0.14
  2.209   1.451  12.170    0.13
  3.474   1.779  12.173    0.13
  3.972   2.159  13.491    0.15
  4.625   3.293  13.487    0.15
  4.706   3.912  14.808    0.16
  4.354   5.173  14.814    0.15
  3.977   5.672  16.137    0.13
  2.836   6.323  16.139    0.14
  2.212   6.396  14.816    0.14
  0.947   6.065  14.812    0.16
  0.438   5.694  16.135    0.14
 -0.216   4.554  16.137    0.14
 -0.283   3.931  14.814    0.15
  0.069   2.672  14.808    0.15
  0.441   2.162  16.125    0.14
  1.582   1.510  16.124    0.14
  2.208   1.448  14.805    0.15
  3.473   1.779  14.810    0.15
  3.980   2.149  16.129    0.14
  4.641   3.284  16.128    0.15
  4.768   3.912  17.446    0.20
  4.408   5.188  17.453    0.19
  4.056   5.764  18.758    0.29
  2.886   6.434  18.762    0.29
  2.205   6.448  17.458    0.18
  0.922   6.117  17.454    0.19
  0.333   5.765  18.757    0.29
 -0.324   4.589  18.754    0.28
 -0.335   3.916  17.450    0.18
  0.012   2.637  17.441    0.18
  0.363   2.046  18.738    0.29
  1.530   1.379  18.736    0.29
  2.213   1.379  17.436    0.19
  3.491   1.723  17.441    0.19
  4.073   2.067  18.741    0.28
  4.763   3.222  18.745    0.28
  4.904   3.915  20.039    0.26
  4.538   5.227  20.046    0.27
  4.099   5.800  21.341    0.29
  2.912   6.481  21.346    0.29
  2.187   6.573  20.054    0.27
  0.870   6.230  20.051    0.26
  0.287   5.783  21.340    0.29
 -0.393   4.594  21.334    0.29
 -0.470   3.881  20.039    0.26
 -0.117   2.567  20.029    0.27
  0.317   1.972  21.314    0.29
  1.504   1.291  21.311    0.29
  2.229   1.224  20.023    0.26
  3.542   1.578  20.024    0.27
  4.128   1.999  21.316    0.29
  4.817   3.181  21.325    0.29
  4.906   3.893  22.622    0.32
  4.545   5.213  22.631    0.32
  4.099   5.777  23.928    0.32
  2.913   6.459  23.933    0.32
  2.189   6.562  22.639    0.31
  0.868   6.212  22.636    0.31
  0.291   5.756  23.925    0.32
 -0.391   4.569  23.917    0.32
 -0.483   3.859  22.619    0.32
 -0.128   2.539  22.608    0.32
  0.317   1.951  23.894    0.32
  1.504   1.269  23.891    0.32
  2.227   1.188  22.600    0.32
  3.547   1.544  22.602    0.32
  4.123   1.976  23.897    0.32
  4.808   3.159  23.907    0.32
  4.899   3.870  25.205    0.36
  4.541   5.189  25.215    0.37
  4.093   5.751  26.512    0.37
  2.909   6.431  26.518    0.37
  2.189   6.538  25.226    0.36
  0.869   6.185  25.221    0.37
  0.295   5.727  26.510    0.37
 -0.386   4.544  26.502    0.37
 -0.481   3.835  25.204    0.37
 -0.127   2.516  25.191    0.37
  0.318   1.929  26.479    0.37
  1.502   1.250  26.476    0.37
  2.225   1.166  25.183    0.37
  3.544   1.521  25.185    0.37
  4.117   1.956  26.481    0.37
  4.799   3.137  26.492    0.37
  4.877   3.841  27.791    0.36
  4.520   5.161  27.801    0.36
  4.089   5.725  29.117    0.33
  2.907   6.406  29.123    0.32
  2.194   6.496  27.812    0.36
  0.874   6.142  27.807    0.35
  0.297   5.701  29.115    0.32
 -0.384   4.520  29.107    0.33
 -0.463   3.817  27.789    0.36
 -0.109   2.498  27.776    0.36
  0.320   1.910  29.083    0.32
  1.502   1.230  29.080    0.32
  2.217   1.162  27.768    0.36
  3.537   1.517  27.771    0.36
  4.112   1.936  29.086    0.32
  4.792   3.116  29.096    0.32
  5.075   3.882  30.316    0.36
  4.724   5.186  30.327    0.36
  2.129   6.678  30.339    0.36
  0.826   6.327  30.334    0.35
 -0.667   3.732  30.313    0.35
 -0.316   2.429  30.301    0.36
  2.279   0.937  30.291    0.35
  3.582   1.290  30.295    0.35
  5.537   3.425  -1.643    0.07
  4.880   5.855  -1.663    0.07
  2.610   7.151  -1.672    0.07
  0.181   6.497  -1.669    0.07
 -1.134   4.231  -1.644    0.07
 -0.472   1.802  -1.624    0.07
  1.800   0.492  -1.609    0.07
  4.231   1.144  -1.621    0.07
  5.532   3.395  31.168    0.06
  4.877   5.824  31.188    0.06
  2.608   7.129  31.198    0.06
  0.180   6.475  31.190    0.06
 -1.125   4.205  31.173    0.06
 -0.471   1.776  31.151    0.06
  1.798   0.473  31.143    0.06
  4.226   1.129  31.149    0.06
  7.672   4.035   7.691    0.66
  7.449   5.408   7.688    0.71
  6.897   6.220   8.858    0.91
  6.070   7.438   8.859    0.82
  5.506   8.233   7.678    0.70
  4.300   8.928   7.674    0.65
  3.325   9.017   8.854    0.84
  1.857   9.122   8.863    0.89
  0.882   9.187   7.691    0.66
 -0.419   8.694   7.690    0.70
 -1.093   7.983   8.864    0.84
 -2.086   6.898   8.866    0.89
 -2.746   6.180   7.686    0.69
 -3.175   4.855   7.680    0.66
 -3.030   3.877   8.852    0.94
 -2.795   2.425   8.859    0.82
 -2.648   1.449   7.692    0.63
 -1.868   0.295   7.692    0.66
 -1.013  -0.193   8.867    0.77
  0.260  -0.926   8.873    0.88
  1.107  -1.421   7.698    0.68
  2.497  -1.523   7.688    0.68
  3.419  -1.158   8.854    0.89
  4.794  -0.636   8.858    0.77
  5.712  -0.276   7.686    0.66
  6.650   0.753   7.682    0.64
  6.942   1.691   8.860    0.77
  7.388   3.095   8.864    0.91
  7.393   3.952  10.180    0.65
  7.157   5.406  10.178    0.68
  6.850   6.195  11.456    0.67
  6.030   7.406  11.458    0.62
  5.401   7.974  10.171    0.69
  4.125   8.710  10.165    0.63
  3.317   8.966  11.453    0.62
  1.859   9.072  11.461    0.63
  1.023   8.939  10.182    0.62
 -0.355   8.417  10.180    0.67
 -1.058   7.946  11.462    0.63
 -2.043   6.867  11.465    0.68
 -2.463   6.132  10.176    0.68
 -2.915   4.726  10.169    0.64
 -2.974   3.881  11.451    0.68
 -2.740   2.441  11.458    0.62
 -2.430   1.653  10.180    0.65
 -1.601   0.429  10.179    0.69
 -0.977  -0.142  11.464    0.59
  0.285  -0.870  11.469    0.64
  1.094  -1.121  10.184    0.67
  2.567  -1.228  10.175    0.66
  3.404  -1.098  11.453    0.66
  4.769  -0.583  11.456    0.59
  5.470  -0.108  10.174    0.68
  6.466   0.983  10.171    0.65
  6.890   1.716  11.459    0.62
  7.335   3.107  11.462    0.67
  7.400   3.958  12.749    0.65
  7.165   5.403  12.747    0.72
  6.851   6.194  14.030    0.64
  6.030   7.405  14.031    0.63
  5.400   7.981  12.741    0.69
  4.132   8.712  12.737    0.63
  3.317   8.965  14.027    0.61
  1.859   9.072  14.035    0.62
  1.016   8.946  12.753    0.61
 -0.354   8.428  12.750    0.70
 -1.059   7.948  14.036    0.64
 -2.043   6.868  14.038    0.65
 -2.468   6.130  12.747    0.72
 -2.916   4.733  12.739    0.66
 -2.971   3.881  14.024    0.67
 -2.738   2.441  14.031    0.62
 -2.431   1.647  12.749    0.66
 -1.608   0.432  12.747    0.70
 -0.978  -0.143  14.036    0.59
  0.285  -0.871  14.041    0.63
  1.099  -1.125  12.752    0.69
  2.562  -1.231  12.744    0.66
  3.403  -1.097  14.025    0.66
  4.768  -0.580  14.028    0.57
  5.476  -0.104  12.743    0.71
  6.465   0.978  12.741    0.66
  6.891   1.716  14.032    0.60
  7.337   3.107  14.035    0.66
  7.397   3.952  15.319    0.63
  7.160   5.407  15.318    0.65
  6.895   6.220  16.627    0.94
  6.069   7.435  16.629    0.84
  5.400   7.971  15.312    0.65
  4.124   8.706  15.307    0.61
  3.325   9.013  16.625    0.86
  1.860   9.122  16.634    0.94
  1.023   8.942  15.324    0.58
 -0.356   8.421  15.321    0.65
 -1.092   7.983  16.636    0.88
 -2.082   6.898  16.638    0.92
 -2.459   6.131  15.317    0.65
 -2.909   4.726  15.309    0.63
 -3.022   3.876  16.622    1.00
 -2.793   2.427  16.628    0.86
 -2.430   1.653  15.318    0.64
 -1.602   0.429  15.316    0.68
 -1.010  -0.191  16.635    0.82
  0.261  -0.924  16.639    0.92
  1.094  -1.122  15.320    0.64
  2.568  -1.228  15.312    0.64
  3.420  -1.153  16.623    0.97
  4.791  -0.631  16.625    0.76
  5.468  -0.103  15.312    0.68
  6.463   0.986  15.311    0.64
  6.939   1.696  16.632    0.82
  7.387   3.095  16.633    0.97
  7.664   4.035  17.810    0.59
  7.439   5.410  17.809    0.62
  5.505   8.233  17.801    0.63
  4.299   8.927  17.800    0.59
  0.888   9.184  17.815    0.59
 -0.414   8.691  17.814    0.65
 -2.742   6.172  17.806    0.64
 -3.166   4.845  17.799    0.59
 -2.648   1.457  17.804    0.59
 -1.867   0.301  17.805    0.61
  1.117  -1.419  17.806    0.62
  2.508  -1.516  17.801    0.60
  5.704  -0.271  17.799    0.61
  6.643   0.759  17.802    0.59
  8.022   3.549   6.785    0.06
  7.631   5.975   6.779    0.06
  6.097   8.186   6.768    0.06
  3.966   9.414   6.761    0.06
  1.284   9.625   6.781    0.05
 -1.012   8.751   6.781    0.06
 -2.835   6.773   6.779    0.06
 -3.589   4.428   6.770    0.06
 -3.171   1.737   6.784    0.06
 -1.791  -0.301   6.787    0.06
  0.550  -1.652   6.794    0.06
  3.005  -1.833   6.779    0.06
  5.547  -0.852   6.779    0.06
  7.208   0.967   6.775    0.06
  8.007   3.550  18.719    0.05
  7.612   5.980  18.717    0.06
  6.098   8.197  18.712    0.06
  3.968   9.422  18.709    0.05
  1.295   9.616  18.725    0.05
 -1.007   8.742  18.724    0.06
 -2.839   6.757  18.717    0.06
 -3.583   4.412  18.704    0.05
 -3.173   1.748  18.710    0.05
 -1.793  -0.293  18.711    0.06
  0.568  -1.653  18.714    0.06
  3.025  -1.825  18.705    0.06
  5.540  -0.848  18.705    0.06
  7.201   0.968  18.711    0.05
