# Supplementary material for: Extending the range of graph neural networks with global encodings
Source: Nat Commun. 2026 Feb 18;17:1855. doi: 10.1038/s41467-026-69715-3 (PMC12920779; doi:10.1038/s41467-026-69715-3)
Supplement: Supplementary file 3 — Source Data [file 41467_2026_69715_MOESM3_ESM.zip › 674103_1_data_set_12246662_t9wz2j/source_data/figure_SI1.csv]

Model	Virtual Nodes	Embedding Size	MAE E [meV] (value)	MAE E [meV] (error)	MAE F [meV/Å] (value)	MAE F [meV/Å] (error)
painn_range_1mn_v64	64	64	45.86	1.58	17.59	0.45
painn_range_1mn_v128	128	128	40.21	0.42000000000000004	15.66	0.1
painn_range_1mn_v256	256	256	35.6	0.45	14.120000000000001	0.18000000000000002
painn_range_1mn_v512	512	512	30.669999999999998	1.07	12.31	0.21000000000000002
painn_range_2mn_v64	64	64	45.37	2.28	17.39	0.62
painn_range_2mn_v128	128	128	39.43	0.73	15.459999999999999	0.35
painn_range_2mn_v256	256	256	36.19	1.3	14.16	0.45
painn_range_2mn_v512	512	512	29.29	0.61	11.870000000000001	0.1
painn_range_3mn_v64	64	64	44.67	1.85	17.069999999999997	0.35
painn_range_3mn_v128	128	128	39.980000000000004	1.2	15.49	0.11
painn_range_3mn_v256	256	256	36.05	0.95	13.96	0.18000000000000002
painn_range_3mn_v512	512	512	29.73	0.51	11.82	0.12999999999999998
