# Supplementary material for: Extending the range of graph neural networks with global encodings
Source: Nat Commun. 2026 Feb 18;17:1855. doi: 10.1038/s41467-026-69715-3 (PMC12920779; doi:10.1038/s41467-026-69715-3)
Supplement: Supplementary file 3 — Source Data [file 41467_2026_69715_MOESM3_ESM.zip › 674103_1_data_set_12246662_t9wz2j/source_data/figure_si2.dat]

SI Fig. 2
Number of atoms
[3999, 5497, 7555, 10384, 14273, 19617, 26961, 37056, 50931, 69999]
Inference time [s] Schnet
[0.0083925, 0.0113239, 0.0148844, 0.0197306, 0.0266315, 0.0371229, 0.0517568, 0.0710504, 0.0999589, 0.1392364]
Inference time [s] Schnet+RANGE
[0.0279498, 0.0321155, 0.0439809, 0.0567632, 0.0806549, 0.1099831, 0.1510545, 0.2192291, 0.3041903, 0.4225191]
Inference time [s] PaiNN
[0.025438, 0.034059, 0.0448624, 0.0614826, 0.0829081, 0.1155695, 0.161564, 0.2247246, 0.3167863, 0.4505276]
Inference time [s] PaiNN+RANGE
[0.0437296, 0.0569354, 0.0746839, 0.0986743, 0.13613, 0.1867512, 0.2592722, 0.3706521, 0.517818, 0.7315304]
