# Supplementary material for: Extending the range of graph neural networks with global encodings
Source: Nat Commun. 2026 Feb 18;17:1855. doi: 10.1038/s41467-026-69715-3 (PMC12920779; doi:10.1038/s41467-026-69715-3)
Supplement: Supplementary file 3 — Source Data [file 41467_2026_69715_MOESM3_ESM.zip › 674103_1_data_set_12246662_t9wz2j/source_data/figure_si3.dat]

SchNet QM7X
type  MAE_forces(meV/A)
1MN    34.6 +- 0.2
2MN    34.3 +- 0.2
3MN    34.0 +- 0.2
2MN-NR 34.8 +- 0.2
2MN-NR 35.0 +- 0.4

SchNet AQM
1MN    16.9 +- 0.2
2MN    16.6 +- 0.3
3MN    16.2 +- 0.2
2MN-NR 18.0 +- 0.7
2MN-NR 18.7 +- 0.3

PaiNN QM7X
1MN    18.4 +- 0.2
2MN    18.1 +- 0.3
3MN    17.9 +- 0.2
2MN-NR 18.6 +- 0.3
2MN-NR 18.8 +- 0.2

PaiNN AQM
1MN    12.7 +- 0.2
2MN    12.6 +- 0.3
3MN    12.5 +- 0.4
2MN-NR 14.7 +- 0.6 
2MN-NR 16.6 +- 0.9
