# Supplementary material for: Extending the range of graph neural networks with global encodings
Source: Nat Commun. 2026 Feb 18;17:1855. doi: 10.1038/s41467-026-69715-3 (PMC12920779; doi:10.1038/s41467-026-69715-3)
Supplement: Supplementary file 3 — Source Data [file 41467_2026_69715_MOESM3_ESM.zip › 674103_1_data_set_12246662_t9wz2j/source_data/figure_si5_aggr.csv]

index	head_0	head_1	head_2	head_3	head_4	head_5	head_6	head_7
0	1.0	1.0	1.0	1.0	1.0	1.0	1.0	1.0
1	0.06254827	0.05808709	0.019598877	0.15094736	0.0422155	0.0739051	0.04613999	0.11314563
2	0.050955486	0.055673886	0.01936147	0.12739399	0.031284444	0.06599349	0.010877654	0.10394829
3	0.038718402	0.054570526	0.019115686	0.08663208	0.028637506	0.060992662	0.0070925374	0.07691677
4	0.038354695	0.053178523	0.01809797	0.068196334	0.028251112	0.059204414	0.004868002	0.06377955
5	0.036330104	0.05193282	0.017537495	0.052518878	0.028041018	0.0562919	0.004559741	0.053591356
6	0.035081193	0.04812326	0.01735883	0.04639738	0.027509522	0.05309655	0.004467783	0.04968638
7	0.03378893	0.046050686	0.016404206	0.03890642	0.026168242	0.047611672	0.0043506343	0.048681576
8	0.03228432	0.04499174	0.015397726	0.034435216	0.025659038	0.046954826	0.004186753	0.045330126
9	0.030521328	0.041136447	0.01378279	0.03261718	0.025150646	0.042772386	0.004136697	0.041734997
10	0.030390784	0.040741667	0.013428085	0.030759914	0.02381736	0.039405182	0.0040688496	0.039870784
11	0.028873265	0.036895033	0.013039768	0.030252574	0.023787685	0.037728988	0.0039987843	0.039702937
12	0.02736067	0.03482052	0.012414157	0.029567149	0.021459766	0.0363549	0.003952694	0.03711598
13	0.02662335	0.03018701	0.011779972	0.028840357	0.01602543	0.03024814	0.0038308317	0.036413386
14	0.025325896	0.025748434	0.011416221	0.027313553	0.013528158	0.027078882	0.0037492956	0.035146568
15	0.024805425	0.024932666	0.010585179	0.026358552	0.012187212	0.025475353	0.0037428646	0.03431346
16	0.02416824	0.02453513	0.010309623	0.02603738	0.010779654	0.02493985	0.003704333	0.033490594
17	0.023759834	0.02408981	0.008986933	0.025412131	0.009965345	0.024235038	0.0036336565	0.032405347
18	0.023166195	0.023110915	0.008820874	0.025036221	0.009597593	0.023493474	0.0036142485	0.031268597
19	0.022472149	0.022274092	0.007826279	0.023672355	0.009371645	0.022479858	0.0035284176	0.029394714
20	0.021682655	0.017881155	0.007692821	0.023491919	0.009186041	0.02176818	0.0034977358	0.029128762
21	0.021102699	0.011052711	0.007177212	0.022095654	0.00901257	0.021181649	0.0034381866	0.023855837
22	0.020459438	0.009043095	0.006996793	0.021100681	0.008847275	0.02023404	0.0033765526	0.019535901
23	0.02020254	0.008232474	0.0068608364	0.020641008	0.00849512	0.018926924	0.0033131698	0.019031808
24	0.0199512	0.004841903	0.006501499	0.019552292	0.008375761	0.018233476	0.0032402761	0.018798612
25	0.018889433	0.004604766	0.0062908176	0.019389972	0.008349303	0.017732445	0.0032133935	0.018149609
26	0.018215032	0.0044435733	0.006227936	0.01875052	0.008000422	0.016836207	0.0031263968	0.018037347
27	0.01770514	0.0043493705	0.0060447156	0.018061072	0.007814392	0.016612675	0.0031096255	0.017040972
28	0.017406939	0.0036266649	0.0059158555	0.017761102	0.0077506346	0.01597425	0.0030762358	0.016674299
29	0.016616749	0.0035507996	0.0058187777	0.017334754	0.0076653515	0.015491391	0.0030387628	0.01646941
30	0.016592791	0.0033803685	0.0057177665	0.016888307	0.0075340993	0.015225158	0.0029248267	0.01638231
31	0.015962636	0.0030956056	0.0055408967	0.016624881	0.007352181	0.0150081	0.002880269	0.015850846
32	0.015521822	0.002895043	0.005511201	0.016406506	0.0070066634	0.014678203	0.0028188583	0.015660394
33	0.0154405115	0.0027537043	0.0053303484	0.015384748	0.0069705704	0.014216415	0.0027358592	0.0152029805
34	0.015296659	0.0026742492	0.005151335	0.014871222	0.006828417	0.013899087	0.0027276091	0.014824813
35	0.0146267265	0.0025817761	0.004958275	0.013994845	0.006720949	0.013382731	0.0026292675	0.014435825
36	0.014169275	0.0024655836	0.004810669	0.013657484	0.0067106914	0.01323268	0.0026172334	0.0139010735
37	0.013870443	0.002422515	0.004719877	0.013048314	0.006469131	0.013142609	0.0025488702	0.0135440575
38	0.013591266	0.0023823178	0.0045910226	0.012770475	0.0062973797	0.012694431	0.002494519	0.012925556
39	0.013360716	0.0022774055	0.004460676	0.011985327	0.006145778	0.012211114	0.0024917996	0.012577199
40	0.013080246	0.002210212	0.0043307734	0.011193249	0.0059545236	0.011650227	0.00237868	0.010056362
41	0.012624809	0.0021419448	0.0041457056	0.010727236	0.005813888	0.011337068	0.0023487026	0.008750451
42	0.012273236	0.0020091496	0.004056825	0.010397852	0.005707645	0.0110561745	0.0023266028	0.0072136857
43	0.011857946	0.0019455164	0.0039962158	0.010104982	0.0053491043	0.010314678	0.0022696757	0.0070779826
44	0.011464031	0.0018779776	0.0038943114	0.009752928	0.00269637	0.010119832	0.0022271492	0.0067846184
45	0.011139238	0.0018032693	0.0035630495	0.009460734	0.0024020849	0.009633757	0.0021889696	0.0061025443
46	0.010893175	0.0017439598	0.0034628923	0.0092611145	0.002265372	0.009365855	0.0021152368	0.005750183
47	0.010487326	0.001628133	0.0032989853	0.008667338	0.0022081088	0.009234514	0.002062432	0.00561122
48	0.0101972455	0.0016247608	0.0031513018	0.008338329	0.0021795307	0.009134509	0.002018869	0.0052683353
49	0.01003688	0.0015603033	0.0031052725	0.008030495	0.0020925147	0.008768579	0.0019468984	0.0050282297
50	0.009877772	0.001528999	0.0029535145	0.007399554	0.0020339384	0.008650656	0.001895832	0.004746782
51	0.009701243	0.00149105	0.002939787	0.006281867	0.001961996	0.008392007	0.0018795992	0.004198325
52	0.009229286	0.0014340329	0.0027064332	0.006079124	0.0019072908	0.008165229	0.0017526698	0.0039280495
53	0.008966441	0.0013967422	0.0025976368	0.0057911533	0.0018630703	0.0079429895	0.0017470146	0.0038630194
54	0.008593517	0.0013111469	0.0023425214	0.0057456456	0.0017768887	0.007708289	0.0016724007	0.00376551
55	0.008145704	0.0013076495	0.0019999226	0.0054873577	0.0016029262	0.0073230197	0.0013904144	0.0036454035
