# Supplementary material for: Extending the range of graph neural networks with global encodings
Source: Nat Commun. 2026 Feb 18;17:1855. doi: 10.1038/s41467-026-69715-3 (PMC12920779; doi:10.1038/s41467-026-69715-3)
Supplement: Supplementary file 3 — Source Data [file 41467_2026_69715_MOESM3_ESM.zip › 674103_1_data_set_12246662_t9wz2j/source_data/figure_si5_bcast.csv]

index	head_0	head_1	head_2	head_3	head_4	head_5	head_6	head_7
0	1.0	1.0	1.0	1.0	1.0	1.0	1.0	1.0
1	0.07005078	0.041276228	0.033592682	0.05077568	0.04103564	0.045522332	0.028759394	0.04659291
2	0.06790481	0.037876204	0.032824464	0.045219734	0.034865353	0.040859904	0.026818134	0.04386165
3	0.066089645	0.03610785	0.030211696	0.04421549	0.034166932	0.038263727	0.026165972	0.04252469
4	0.062728524	0.030470492	0.02921921	0.04208934	0.033175666	0.03735087	0.023904853	0.04056894
5	0.058732294	0.030002527	0.026161343	0.038565516	0.03063652	0.035706103	0.02342069	0.037336025
6	0.0486943	0.025271684	0.02508192	0.030731061	0.028210005	0.032774366	0.021193536	0.03594627
7	0.039122738	0.02245048	0.02202584	0.02885025	0.025403071	0.030849675	0.01988083	0.03444314
8	0.03665251	0.02043343	0.011861329	0.028236847	0.018432667	0.0264035	0.019636398	0.03231113
9	0.0359853	0.01826468	0.008033577	0.026759157	0.017992448	0.02264488	0.019219497	0.03193385
10	0.035355136	0.01775788	0.0069449153	0.025022395	0.016273616	0.020920455	0.018482437	0.029708834
11	0.033554725	0.01689878	0.0064127077	0.02409709	0.015887525	0.01770005	0.017663771	0.02787968
12	0.03312924	0.016589746	0.006334567	0.02256278	0.01528718	0.017040983	0.016788531	0.02726612
13	0.030854592	0.015834311	0.006143374	0.021208422	0.015121872	0.01651507	0.016354851	0.026649082
14	0.02875165	0.015236862	0.006118923	0.020684361	0.0141984215	0.01601282	0.016185313	0.025169037
15	0.028495032	0.014994656	0.00595441	0.019673338	0.013693256	0.015057033	0.015024912	0.02411013
16	0.027483301	0.014766895	0.0058737495	0.018869443	0.013535633	0.014654596	0.014472579	0.023519069
17	0.02707915	0.014030885	0.0057673557	0.017391747	0.012889549	0.014019743	0.013238759	0.022814127
18	0.026300572	0.013810837	0.0056833406	0.017095838	0.0127401315	0.013623588	0.012670061	0.022175502
19	0.0238619	0.013570105	0.0054851226	0.014833304	0.012559304	0.012976029	0.012200196	0.021065788
20	0.02296969	0.013094827	0.0054187477	0.012229191	0.0121428855	0.012332882	0.011313836	0.02040639
21	0.022091666	0.012979233	0.005365886	0.010775162	0.011907459	0.0119953165	0.01073391	0.019837707
22	0.019453708	0.012294947	0.005316301	0.010081585	0.011600629	0.011899693	0.0102244085	0.019553995
23	0.01844551	0.012131168	0.0051703956	0.009715797	0.011437906	0.011452847	0.010080825	0.019398047
24	0.016725428	0.011935173	0.0049498267	0.009589389	0.010915446	0.011407424	0.009952674	0.018687207
25	0.015930297	0.011617573	0.004915884	0.008959494	0.010757737	0.011028175	0.009848282	0.01804861
26	0.015480702	0.011307939	0.0047537633	0.008754709	0.01059325	0.010822353	0.009647526	0.017406479
27	0.014786432	0.011161955	0.0045988215	0.008654344	0.010360557	0.010566878	0.00944488	0.016901592
28	0.014468311	0.010960831	0.0045863343	0.008253571	0.01016844	0.010355583	0.009048496	0.016495064
29	0.014375728	0.010883424	0.0044597113	0.008138907	0.009920933	0.010248828	0.0088679325	0.01625186
30	0.013601576	0.010841818	0.004349548	0.007827949	0.009783216	0.009987298	0.008634109	0.015975863
31	0.013253168	0.010549985	0.004307565	0.0075807567	0.009514514	0.009822106	0.008428112	0.015456086
32	0.01289539	0.010143666	0.0042638504	0.007516469	0.009330761	0.00964668	0.008349814	0.015354423
33	0.012609779	0.009969623	0.004223444	0.0071738367	0.00885369	0.009429847	0.0080194045	0.015162288
34	0.012366355	0.009762209	0.0041695978	0.007038733	0.008634037	0.009072324	0.007744763	0.014599853
35	0.012119712	0.009387594	0.0040356214	0.0068328776	0.008443341	0.008836808	0.0076368223	0.014330234
36	0.011851852	0.009326155	0.004033174	0.0064759324	0.008009266	0.0086514605	0.0075538815	0.014205699
37	0.011335563	0.009227251	0.0039287885	0.006341014	0.007961886	0.008231707	0.007249263	0.014012514
38	0.0112875	0.009133601	0.0038399731	0.00623222	0.007634409	0.0070344354	0.0071515394	0.013725306
39	0.011014781	0.008943056	0.0037464995	0.006185425	0.007558997	0.0065998193	0.0069665196	0.0133180525
40	0.010910333	0.008606676	0.0037036366	0.0060648993	0.007328854	0.005681695	0.006469627	0.013221314
41	0.010555961	0.008470636	0.0036692696	0.0059137456	0.0071186945	0.0052944683	0.006360571	0.012930718
42	0.0104654925	0.008445446	0.0036423977	0.0058739204	0.006996493	0.0047313487	0.006231972	0.012573351
43	0.010167205	0.00813951	0.0035222042	0.0052510803	0.006821274	0.0044916105	0.0061219963	0.012072284
44	0.009983943	0.008071662	0.003496884	0.0052438905	0.006608552	0.004414974	0.0059946617	0.011873187
45	0.009636597	0.007967043	0.0034588058	0.004894324	0.006458818	0.004287465	0.005875482	0.011655603
46	0.009331883	0.007682466	0.0033388562	0.0045675836	0.0063108974	0.0038514014	0.0058064205	0.011402296
47	0.009265008	0.0075658862	0.003260998	0.0045062643	0.0061562364	0.0038157108	0.0055455263	0.011248185
48	0.009082573	0.00742251	0.0031265693	0.004330236	0.0060780724	0.0036136874	0.005368969	0.010756277
49	0.008812628	0.0071202237	0.003032477	0.0042904615	0.005904406	0.0035146584	0.005139033	0.00998768
50	0.008665108	0.0070116306	0.0030104353	0.0041480702	0.0058305315	0.0033668056	0.005076241	0.009132401
51	0.0084627895	0.006914353	0.0028546294	0.0040808762	0.0054808375	0.0033086136	0.004892715	0.008889768
52	0.008363981	0.006588159	0.0026845797	0.0038837728	0.0053050946	0.0032273487	0.0047284667	0.0071174493
53	0.008093702	0.006335689	0.0024989652	0.003793988	0.004952211	0.0029196953	0.004412026	0.006816079
54	0.0075261286	0.0062310253	0.0013391322	0.003663079	0.0047835317	0.0028043338	0.0008220123	0.0047527654
55	0.0070574973	0.0056222226	0.0006379475	0.0035166922	0.0039196825	0.002306562	0.00060403324	0.0022155638
