# Supplementary material for: Extending the range of graph neural networks with global encodings
Source: Nat Commun. 2026 Feb 18;17:1855. doi: 10.1038/s41467-026-69715-3 (PMC12920779; doi:10.1038/s41467-026-69715-3)
Supplement: Supplementary file 3 — Source Data [file 41467_2026_69715_MOESM3_ESM.zip › 674103_1_data_set_12246662_t9wz2j/source_data/figure_si6_aggr.csv]

index	head_0	head_1	head_2	head_3	head_4	head_5	head_6	head_7
0	1.0	1.0	1.0	1.0	1.0	1.0	1.0	1.0
1	0.05020662	0.069662176	0.045903005	0.09858922	0.049295414	0.07653774	0.0532135	0.041684303
2	0.04526227	0.05976732	0.043909606	0.062959395	0.045268085	0.06786232	0.051790293	0.040453773
3	0.042445555	0.059619684	0.041722365	0.05653125	0.04320694	0.05646058	0.047328737	0.03732476
4	0.04132088	0.05656465	0.03988721	0.054197762	0.042110987	0.052706227	0.041772366	0.035129767
5	0.039518073	0.050037626	0.038364958	0.047197875	0.04106658	0.049791228	0.039398305	0.03410992
6	0.038731437	0.049904663	0.03678547	0.04446809	0.04005545	0.048434567	0.03735629	0.032589775
7	0.036191493	0.047256578	0.03456066	0.040700365	0.03943892	0.044994917	0.035815615	0.032322586
8	0.034672637	0.043792933	0.033428974	0.038268976	0.03891592	0.04339936	0.03490555	0.031848494
9	0.033740785	0.04215522	0.03231694	0.037322965	0.037662987	0.042038467	0.033318907	0.031621356
10	0.032878112	0.03994442	0.030683536	0.03519929	0.0368626	0.041017447	0.032260947	0.029646218
11	0.031934444	0.03952871	0.029318195	0.03413634	0.03662849	0.0391429	0.031060506	0.029136278
12	0.030692872	0.038230628	0.028107228	0.032564107	0.03595018	0.038624603	0.030743048	0.0288564
13	0.030228283	0.036380243	0.02646909	0.031356487	0.034465224	0.0383401	0.030191114	0.027848003
14	0.029569715	0.035856623	0.026140667	0.030985888	0.033899616	0.036539253	0.02909512	0.027436305
15	0.028960692	0.03544236	0.02552203	0.029698756	0.03319213	0.034666322	0.0284099	0.026130976
16	0.02864454	0.03490106	0.024767557	0.029512327	0.032689087	0.03288131	0.027058192	0.025204519
17	0.027910791	0.03457355	0.023214893	0.02871539	0.032171417	0.032282673	0.026071517	0.024771297
18	0.026614863	0.033189986	0.021974232	0.028565384	0.031791944	0.031613447	0.024863597	0.024589606
19	0.026038488	0.032882005	0.021927219	0.027988277	0.031582616	0.030691186	0.024176337	0.024239868
20	0.025189355	0.031842202	0.021098379	0.027119908	0.030683426	0.029129948	0.023835637	0.023224933
21	0.023407007	0.030470185	0.019411067	0.026032502	0.03053122	0.028535234	0.023437832	0.02308846
22	0.022668328	0.030286547	0.019024136	0.025411433	0.030068258	0.027634293	0.022971818	0.022219708
23	0.021306252	0.029658874	0.018184409	0.02522211	0.0296848	0.027079625	0.022205623	0.021944778
24	0.019936297	0.029432	0.017812528	0.024146328	0.029182987	0.026098045	0.021156725	0.021283595
25	0.018886384	0.029116781	0.016964553	0.023733431	0.028928813	0.025618775	0.020607254	0.020864917
26	0.017615903	0.028096914	0.016467467	0.023488244	0.028690752	0.025178382	0.020351568	0.020740649
27	0.015888404	0.027266342	0.015803337	0.022704722	0.028143335	0.024851168	0.019695668	0.020297272
28	0.013543627	0.026889043	0.014950458	0.022445586	0.027972355	0.02382998	0.019123971	0.020060612
29	0.012800305	0.026619082	0.014176862	0.022217179	0.027327875	0.023315635	0.018560153	0.019302731
30	0.012281993	0.026180374	0.013603329	0.02174759	0.02675423	0.023281477	0.01844863	0.018889109
31	0.012136567	0.025303164	0.013138585	0.020947667	0.026405267	0.022359986	0.017945386	0.01868492
32	0.011440452	0.025179302	0.013007945	0.020220295	0.025876677	0.02211535	0.016694885	0.018081922
33	0.011389934	0.024439441	0.012640375	0.020058405	0.025263641	0.021677434	0.016128974	0.017892227
34	0.010181918	0.024280062	0.0119999675	0.019619808	0.024910213	0.021573903	0.015855728	0.017233934
35	0.009554779	0.023991026	0.011752552	0.019557005	0.024569238	0.020563073	0.015045829	0.016944682
36	0.009426253	0.023616593	0.011415984	0.018660912	0.024425305	0.020408679	0.014760419	0.016787473
37	0.009161684	0.023089092	0.011259251	0.018417483	0.024056716	0.020176344	0.014540865	0.016233597
38	0.009076583	0.022581197	0.010515764	0.017881785	0.023622155	0.019968899	0.013908982	0.01591044
39	0.008787666	0.022441264	0.010320912	0.017177073	0.023225844	0.01926071	0.013700442	0.015547585
40	0.0082775885	0.022041777	0.01023463	0.016933974	0.023115665	0.01899272	0.013152318	0.01512433
41	0.008247681	0.021736238	0.009795018	0.016834427	0.02251904	0.018429173	0.012775939	0.015041549
42	0.007876369	0.021615181	0.009650398	0.01608744	0.02227802	0.018248253	0.011904634	0.0148656685
43	0.0077063357	0.021175051	0.009483652	0.015835034	0.021947395	0.01801676	0.011735023	0.013999376
44	0.007188972	0.020731367	0.008926556	0.0155553045	0.021601532	0.017514685	0.011616341	0.01396211
45	0.0069129835	0.02048239	0.008657309	0.015110283	0.021110479	0.017458092	0.011039458	0.013528542
46	0.0063298745	0.020239454	0.008528416	0.014571611	0.020724986	0.017232053	0.010608665	0.013306269
47	0.0061395513	0.01962693	0.008455942	0.014147766	0.020416737	0.016874256	0.010129367	0.012849632
48	0.005835484	0.01950321	0.008284667	0.013900137	0.020314137	0.016828017	0.010000063	0.012438883
49	0.00567346	0.019322857	0.008058194	0.013698071	0.02010789	0.0165758	0.009662515	0.01196912
50	0.0056666494	0.018765168	0.007960261	0.013593238	0.0197338	0.01629423	0.009194227	0.011887893
51	0.005491026	0.018458573	0.0075206268	0.013310681	0.019500537	0.015907962	0.009117542	0.01169828
52	0.0054475213	0.01809989	0.0072460487	0.012903134	0.019017454	0.015547686	0.0087562855	0.011157417
53	0.005236184	0.017912688	0.0071044364	0.012772392	0.018748168	0.015498545	0.0083891265	0.010964188
54	0.0051443484	0.017515281	0.00705167	0.012295986	0.018589718	0.015385789	0.008156286	0.0108313905
55	0.0049422383	0.01741586	0.006853344	0.011991886	0.0181574	0.015151573	0.008012239	0.010559432
56	0.0048742476	0.016904589	0.006637494	0.011717706	0.01808902	0.014854686	0.007604779	0.010339111
57	0.004791647	0.016643068	0.006540081	0.0115143005	0.017546015	0.014707814	0.007474318	0.010173993
58	0.0046647536	0.016527222	0.006266905	0.011452737	0.017260578	0.014621288	0.0070710443	0.010067699
59	0.004487111	0.016161898	0.006199612	0.011243739	0.017087648	0.014205723	0.006972338	0.009838838
60	0.0043047676	0.015997825	0.006074098	0.011129894	0.017032068	0.014094779	0.006703036	0.009466525
61	0.0041192034	0.01571966	0.005994434	0.010623809	0.016311305	0.013996288	0.0066224225	0.009406663
62	0.0040305504	0.015354185	0.005936573	0.010482038	0.016004175	0.013695055	0.0062256795	0.008855977
63	0.003992458	0.015126035	0.0057403627	0.01033036	0.015491553	0.01355381	0.0061548967	0.008651013
64	0.003898783	0.014887345	0.0056979535	0.010123515	0.015231229	0.013253003	0.006000924	0.00856759
65	0.0038265414	0.014715623	0.00560666	0.009876316	0.01485681	0.013079266	0.0058837663	0.008315025
66	0.0038106397	0.014493305	0.005398428	0.009597803	0.0146258045	0.012828259	0.005735933	0.008227722
67	0.0037233392	0.014146569	0.005351739	0.009458922	0.013982065	0.012705316	0.0056593358	0.008062166
68	0.0036551743	0.013937396	0.0052473913	0.0092568295	0.013769932	0.012547147	0.0054901345	0.008013191
69	0.003561618	0.013737477	0.005102267	0.008695	0.013732626	0.011972788	0.0052296836	0.007786389
70	0.0034956285	0.013555492	0.005047658	0.008454618	0.01358694	0.011882982	0.005190848	0.007713828
71	0.003428993	0.013322395	0.0049593747	0.008119008	0.013397066	0.011690807	0.0051210434	0.0075484514
72	0.0033254195	0.013190648	0.004924996	0.008021272	0.013324307	0.011493618	0.005094383	0.0074993414
73	0.0032714705	0.012982828	0.0047466634	0.00787951	0.012913047	0.011282266	0.004862834	0.0073390063
74	0.0032449125	0.012744741	0.0046982453	0.007698976	0.012666295	0.011142765	0.00476171	0.0070852223
75	0.0031967957	0.012688936	0.004606917	0.007551394	0.012541341	0.011033589	0.0046277316	0.007004189
76	0.0031211993	0.012406781	0.0045054625	0.007262643	0.012185335	0.010789066	0.00461598	0.0069029094
77	0.0030497294	0.012300613	0.004361819	0.0071912818	0.012017399	0.010714281	0.004536603	0.0068340073
78	0.0029844465	0.011961621	0.0042523635	0.0070487806	0.011743492	0.010459799	0.0045025335	0.006566599
79	0.0029102035	0.0117265945	0.0041953283	0.007024918	0.011386016	0.010233159	0.004402258	0.0064360495
80	0.0028793227	0.011569409	0.0041506332	0.0068477127	0.011155746	0.010057779	0.0042709443	0.0063635553
81	0.002835592	0.01112297	0.0040120045	0.0066572446	0.010968205	0.00990744	0.004105259	0.006252474
82	0.0027721573	0.0110906195	0.003989539	0.006575231	0.010648061	0.009856172	0.00405621	0.006176214
83	0.002728198	0.010886236	0.0039528846	0.0064898166	0.0102680195	0.009731397	0.0038928678	0.006091647
84	0.002681699	0.01082085	0.003808691	0.0063260845	0.010029686	0.009546151	0.003780917	0.005921547
85	0.0026436665	0.010523781	0.0037296237	0.006126738	0.009832157	0.009525638	0.003740597	0.0058885803
86	0.0025845831	0.010317991	0.0037102317	0.005999812	0.009602688	0.009384871	0.0036695646	0.0057785274
87	0.0025228376	0.010234376	0.0036550057	0.0059408196	0.009229247	0.009216791	0.003597826	0.00565336
88	0.0024391208	0.0099193435	0.0036364468	0.0058560157	0.009073922	0.008923866	0.0035467197	0.0056023286
89	0.0024158363	0.009746653	0.00352445	0.005740509	0.008853255	0.008895587	0.0034905223	0.0055425107
90	0.0023868068	0.00936975	0.0034939575	0.0055576097	0.008532606	0.008767006	0.0034240342	0.005490077
91	0.0023298394	0.009266154	0.0034046087	0.005433857	0.0084433835	0.00867621	0.0033507117	0.0054347357
92	0.002293744	0.008924689	0.0032904246	0.0054031597	0.00794803	0.00860012	0.0033032778	0.0053530727
93	0.0022277082	0.008684967	0.0032283894	0.0052327234	0.007687609	0.008398539	0.0032958572	0.0052641695
94	0.0021806557	0.008525337	0.0031465152	0.005203513	0.007511448	0.0083011165	0.0032322006	0.0051775873
95	0.0021347657	0.008381664	0.0030753831	0.005097117	0.007349115	0.008176117	0.003204487	0.005106669
96	0.0021122983	0.008131216	0.0029259683	0.005025942	0.0071883993	0.0078563895	0.003160224	0.004903495
97	0.002065127	0.007888318	0.0028991378	0.004934979	0.0070861704	0.007824215	0.0030818097	0.004882331
98	0.0020414724	0.007577303	0.00288566	0.0048368853	0.0068384446	0.007683797	0.0030345104	0.0048495308
99	0.0020135967	0.007446468	0.002718838	0.00477786	0.006735061	0.0075943153	0.002998124	0.0047378247
100	0.0019470982	0.0069856546	0.0026949772	0.0047037085	0.00659971	0.0073337792	0.002953349	0.004653469
101	0.0019289128	0.0068545886	0.0026368483	0.004592176	0.0062923403	0.007240044	0.0028800757	0.0045894473
102	0.0019223475	0.0065843137	0.0025635504	0.0045779105	0.0061818776	0.0071794065	0.0028202636	0.004501923
103	0.0018550067	0.006116746	0.0025236094	0.004396602	0.006122706	0.007060122	0.002780715	0.004475825
104	0.0018392069	0.0058706417	0.0024811537	0.004358625	0.00594238	0.006914184	0.0027522226	0.004419475
105	0.0017996437	0.0056607197	0.0024752931	0.0042739613	0.0058732284	0.006820612	0.0026978927	0.004324724
106	0.0017812083	0.0055229836	0.0023907567	0.0042326073	0.0057780375	0.006680334	0.002652555	0.0042819763
107	0.0017550446	0.005076533	0.0023760933	0.0041849483	0.005662646	0.0065050563	0.0026505198	0.004201404
108	0.0017005836	0.004872031	0.0023069212	0.0040891734	0.005428209	0.0063481685	0.0025990952	0.004093941
109	0.0016721783	0.0047126138	0.0022525818	0.004060485	0.0053441487	0.0063292934	0.0025856397	0.0040302062
110	0.0016496734	0.0044000475	0.0021830723	0.0039414614	0.00521179	0.006164134	0.0025363371	0.0039721434
111	0.0016314993	0.0043290374	0.0021418908	0.0038870277	0.0051366463	0.0061417865	0.0024170799	0.0038708649
112	0.0015705415	0.0041576885	0.0020445213	0.0037946296	0.0049867774	0.005956573	0.0023942546	0.0038536277
113	0.0015492899	0.003789729	0.0019512266	0.003743783	0.004978532	0.005863329	0.0023789336	0.0038227916
114	0.0015418279	0.003640546	0.0018878967	0.0036886956	0.0049150265	0.005618772	0.0023327183	0.0037582137
115	0.0015186967	0.0033457058	0.0018718787	0.0036545729	0.0047617927	0.0055841375	0.0022517175	0.0037185152
116	0.0014895888	0.00311769	0.0018106698	0.0035804347	0.004715725	0.005543434	0.002237095	0.0035713206
117	0.0014667999	0.0029666964	0.0017628373	0.0035147292	0.0046414677	0.005385544	0.002196021	0.0035379662
118	0.0014481564	0.0029451116	0.0016945282	0.0034600454	0.0045856726	0.005201283	0.0021797249	0.00348347
119	0.0014245907	0.0027844578	0.0016597534	0.0034344106	0.0044038757	0.005085159	0.0021611382	0.0034331658
120	0.0013875156	0.002666965	0.0016343365	0.0033496548	0.004308314	0.0048256693	0.0021392668	0.0033780881
121	0.0013682593	0.0026078222	0.001601465	0.0033362883	0.0041908356	0.0047888276	0.002072858	0.0033688575
122	0.0013528466	0.0024504017	0.001501414	0.0031921058	0.004136087	0.0045044664	0.002053852	0.003309397
123	0.0012642182	0.002416395	0.0014913909	0.0031507735	0.0040799147	0.0044843596	0.001977851	0.0032080594
124	0.001260879	0.0022360361	0.0014484932	0.0030789785	0.004031076	0.0043902914	0.0019627884	0.003143519
125	0.0012410413	0.002175416	0.001415189	0.0030722118	0.003914139	0.004208103	0.0019407726	0.0030892692
126	0.0012234797	0.002077425	0.0013673125	0.0029998035	0.0038534638	0.004087366	0.001897699	0.0030539832
127	0.0011923317	0.0019937048	0.0013160633	0.0029492963	0.003725569	0.0040134657	0.0018715095	0.0029826574
128	0.0011737496	0.001582639	0.0012949627	0.002861169	0.0036524544	0.0026612289	0.0018377012	0.002890348
129	0.0011258472	0.0015570488	0.0012623825	0.002810526	0.0036283035	0.002382887	0.0018071758	0.002863462
130	0.0011173863	0.0012846934	0.0012383389	0.002748337	0.003582792	0.0023003619	0.0017699549	0.0027470042
131	0.0010891395	0.0010348378	0.0012047174	0.0026750814	0.00355302	0.0022418986	0.0017195245	0.0027291582
132	0.0010732241	0.00085302966	0.0011609884	0.0026660564	0.0033690354	0.002109321	0.0017063861	0.0027065657
133	0.0010531873	0.0007978805	0.0011002624	0.0026043355	0.0033385344	0.0020224864	0.0016703111	0.0026684168
134	0.001026991	0.00075995014	0.0010861811	0.0024944367	0.0032675732	0.0019993214	0.0016009669	0.002576663
135	0.0010004371	0.0006998729	0.001065308	0.0024363243	0.0031945242	0.00186537	0.0015833755	0.0024862436
136	0.0009936865	0.00068190927	0.0010327484	0.0024102936	0.0031733767	0.0017749057	0.0015483246	0.0024569335
137	0.00097178825	0.00064980134	0.0009974866	0.0023996471	0.0029525363	0.001688433	0.0014705674	0.002417286
138	0.00095357664	0.0006018241	0.0009691182	0.0023461943	0.0028638914	0.0016016791	0.0014559488	0.002332283
139	0.00090170203	0.0005802134	0.0009231876	0.0022798188	0.0028252671	0.0014856546	0.001436872	0.0022133582
140	0.0008748377	0.0005663626	0.00087641604	0.0022215873	0.0027518768	0.0013553553	0.0013955644	0.0021316432
141	0.00085328094	0.000522498	0.00081030425	0.0020946972	0.002662061	0.0012388384	0.0013317912	0.0020611482
142	0.00084531296	0.00049347733	0.00076994504	0.0020217819	0.0025766592	0.0012260429	0.0013289559	0.00199088
143	0.0008093256	0.00047650293	0.000689353	0.0019624282	0.002488697	0.0011122347	0.0012829275	0.0018633473
144	0.00079501595	0.0003958852	0.0005890877	0.0019366563	0.002447233	0.0011005938	0.0012701346	0.001714376
145	0.000760636	0.00036707817	0.00058228074	0.0017211542	0.0024303219	0.0010305615	0.0012240135	0.001657519
146	0.0007042742	0.0003454211	0.0005028376	0.0016522133	0.0023233332	0.00095978664	0.0011664259	0.0015279169
147	0.0006288961	0.0002717434	0.00044969594	0.0015997539	0.0021963846	0.0009558586	0.0009652199	0.0014467906
