# Supplementary material for: Extending the range of graph neural networks with global encodings
Source: Nat Commun. 2026 Feb 18;17:1855. doi: 10.1038/s41467-026-69715-3 (PMC12920779; doi:10.1038/s41467-026-69715-3)
Supplement: Supplementary file 3 — Source Data [file 41467_2026_69715_MOESM3_ESM.zip › 674103_1_data_set_12246662_t9wz2j/source_data/figure_si6_bcast.csv]

index	head_0	head_1	head_2	head_3	head_4	head_5	head_6	head_7
0	1.0	1.0	1.0	1.0	1.0	1.0	1.0	1.0
1	0.03387127	0.035098094	0.018071914	0.03087119	0.018606571	0.032507244	0.018269118	0.027696453
2	0.03205362	0.031124847	0.016690383	0.02770301	0.01721652	0.030390743	0.016509878	0.026256884
3	0.028533053	0.028600626	0.014690789	0.024702	0.014432963	0.02854564	0.015307185	0.024569929
4	0.026535815	0.02703965	0.013594801	0.023495892	0.013393382	0.027179906	0.015160643	0.023323037
5	0.024975538	0.025211392	0.012594468	0.023163246	0.012995923	0.026124002	0.014545847	0.021742849
6	0.021171745	0.023794662	0.0112732025	0.022355562	0.012065811	0.025726037	0.01336956	0.020363687
7	0.019765843	0.023197142	0.011061671	0.021738725	0.011608601	0.025211122	0.013066554	0.019092022
8	0.019337874	0.022720706	0.010738216	0.020944027	0.011527112	0.024555027	0.012888894	0.018394185
9	0.01855596	0.0216258	0.010176864	0.020079635	0.011475379	0.023630075	0.012195738	0.017654052
10	0.018333415	0.021380983	0.009869285	0.019609516	0.011157448	0.02334844	0.011909662	0.017228236
11	0.017688092	0.020903727	0.009614807	0.01910183	0.010727568	0.022481702	0.0115150865	0.016797766
12	0.017218366	0.020312816	0.009386044	0.018834244	0.0102788685	0.022293195	0.0112035405	0.015887724
13	0.016784362	0.019304382	0.00912411	0.01842279	0.010076737	0.02172238	0.010972199	0.015493047
14	0.016279101	0.01907756	0.008920991	0.01785211	0.009957273	0.021496017	0.010900555	0.015016847
15	0.015908126	0.018659934	0.008606437	0.01749521	0.00971177	0.021177227	0.010317659	0.014478791
16	0.015599009	0.01821184	0.008427605	0.01724606	0.009551667	0.02079042	0.010179852	0.013631069
17	0.014959143	0.017602812	0.008323175	0.01695598	0.009340397	0.02034355	0.009984525	0.0129393125
18	0.014901414	0.017074859	0.008238173	0.016621178	0.009243158	0.019992802	0.009647886	0.012801014
19	0.014324574	0.016757699	0.0081926435	0.016543813	0.009065934	0.019443307	0.009456723	0.012780992
20	0.014231957	0.016158482	0.007815881	0.016180668	0.008876423	0.01921191	0.00937433	0.012328491
21	0.013668701	0.015929226	0.0077555203	0.016080176	0.008685957	0.018581599	0.009247547	0.0119720185
22	0.013534281	0.015589143	0.0075625754	0.015315366	0.00864823	0.01825816	0.009069995	0.011788814
23	0.013250273	0.015124484	0.007539324	0.015115575	0.008461298	0.018061142	0.00894515	0.011461381
24	0.012913272	0.014866247	0.007331833	0.014929191	0.008344056	0.017916664	0.008844369	0.011221614
25	0.012593399	0.014623407	0.0073084165	0.014708401	0.008194534	0.017477699	0.00852194	0.011060251
26	0.012300157	0.0144062955	0.0071174763	0.014365206	0.008103787	0.017097501	0.008420125	0.0109577915
27	0.012143531	0.013988512	0.0070275385	0.014259278	0.007932699	0.01695263	0.008347701	0.010685835
28	0.011861659	0.013873421	0.006862823	0.01366783	0.007896063	0.01680493	0.008039678	0.010546096
29	0.011776271	0.013607921	0.0066825384	0.013596168	0.007541516	0.01664849	0.007979136	0.010208468
30	0.011663832	0.013380666	0.006510857	0.013372165	0.0075073224	0.016308982	0.007823579	0.0100824265
31	0.011304901	0.013319718	0.0064549465	0.013194456	0.0074086776	0.016092623	0.007755413	0.009912416
32	0.011098349	0.013050996	0.0063158777	0.012736228	0.007299059	0.015788157	0.00756221	0.009727471
33	0.010894936	0.012856406	0.006205491	0.012498632	0.007226902	0.015401664	0.0074255094	0.0095765665
34	0.010747513	0.012769945	0.0061638225	0.012423164	0.0071883253	0.0153078735	0.007294805	0.009466571
35	0.010420842	0.012642386	0.0060731024	0.012076256	0.007063357	0.015055687	0.007128935	0.009279538
36	0.01018773	0.012472524	0.00595609	0.0120092165	0.006996328	0.014944805	0.0070965397	0.009114599
37	0.010037731	0.012273428	0.0058734855	0.011902964	0.0069183144	0.014722048	0.0070172334	0.008933073
38	0.009795806	0.012108404	0.0058108405	0.011653072	0.006840436	0.014473502	0.006884462	0.008772145
39	0.009393124	0.011802606	0.0057486314	0.011547769	0.0066124634	0.014288517	0.0068227747	0.0086255325
40	0.009352873	0.011744867	0.005567723	0.011472378	0.0065661618	0.014119172	0.006705701	0.008540818
41	0.009172501	0.011530895	0.005523275	0.011267903	0.0064974516	0.014053727	0.0065659024	0.008254869
42	0.009057427	0.0114795305	0.00542896	0.011031701	0.0064494233	0.013716934	0.0064673056	0.008142134
43	0.009028826	0.011203961	0.0053674597	0.010975132	0.0063525373	0.013691934	0.0064173467	0.0080095185
44	0.008873241	0.011057551	0.0052993796	0.010836168	0.006293922	0.013295152	0.0062258677	0.007955308
45	0.008725468	0.010809821	0.0051772753	0.010614843	0.0061978856	0.013108767	0.0061607403	0.0075589563
46	0.008498188	0.010740579	0.00517029	0.010342673	0.006088644	0.012830362	0.0060500666	0.0075016515
47	0.008465487	0.010685912	0.004978624	0.010291695	0.0060382164	0.0127221495	0.005940924	0.0074647972
48	0.008184817	0.010386864	0.0049192	0.010034767	0.0059956447	0.01260575	0.005749985	0.0073946784
49	0.0080209505	0.010342639	0.0048070266	0.009920906	0.0059164125	0.012456485	0.0057034614	0.007253926
50	0.00800623	0.010244219	0.004781292	0.009838335	0.005722907	0.0123762945	0.005650677	0.0071135545
51	0.007852802	0.010185201	0.004713222	0.009753388	0.0056197406	0.012150648	0.005481275	0.0070857573
52	0.0076761176	0.01006389	0.0046310183	0.009614655	0.005583738	0.011956805	0.0054440466	0.006707659
53	0.0076179793	0.009996111	0.0044650775	0.009587694	0.0055601206	0.011831687	0.005289722	0.006697287
54	0.0074731302	0.00960622	0.0043923724	0.009458346	0.0054496853	0.011661509	0.005204148	0.00656667
55	0.007422452	0.009493729	0.004320958	0.009291156	0.0054387655	0.011620701	0.005074692	0.0064760004
56	0.0073775346	0.009371865	0.0042940215	0.009097886	0.0053517125	0.01134906	0.0050536264	0.0063565364
57	0.007240273	0.009310931	0.004191753	0.0088157635	0.005211692	0.011219331	0.004968022	0.0062769903
58	0.0070605427	0.009210603	0.0041863164	0.008746375	0.0051852097	0.011086491	0.0048868326	0.0061054993
59	0.0069942153	0.009014664	0.00415504	0.008700137	0.0051030735	0.010884111	0.0048363796	0.0059846626
60	0.0068412866	0.008972169	0.004022847	0.0084682945	0.0050791563	0.010777238	0.004741631	0.0059012505
61	0.00680282	0.008780299	0.003948425	0.008374781	0.005005487	0.010638909	0.004637268	0.00578992
62	0.0066377777	0.008669546	0.003904637	0.008353671	0.0049418756	0.010474063	0.0045144027	0.005624446
63	0.006485603	0.008529357	0.0038668737	0.008129891	0.0048427037	0.01035173	0.0044719507	0.005556586
64	0.0063703777	0.008429234	0.0038268778	0.008010878	0.004784944	0.010209031	0.004379582	0.005493555
65	0.0063148076	0.008325435	0.0037925611	0.007891445	0.004765509	0.010200521	0.004305349	0.0054594
66	0.006214791	0.008213775	0.0036895254	0.007770874	0.0046894294	0.010016392	0.004213577	0.0053215693
67	0.006104352	0.008151991	0.0035900567	0.0076085515	0.004661287	0.009905137	0.004011869	0.0052498546
68	0.006045954	0.007938868	0.0035438011	0.007547134	0.0046190796	0.0097168265	0.0039303196	0.005131017
69	0.0060084215	0.007849084	0.00353564	0.007423628	0.0045546535	0.009515926	0.0038999189	0.0050847726
70	0.00589028	0.007749827	0.0034875663	0.0073061367	0.004512021	0.009487609	0.0037893064	0.0050034467
71	0.0058140648	0.00761144	0.0034476735	0.0072203185	0.0044170567	0.009327621	0.0037565618	0.0049923006
72	0.0057330523	0.0075449273	0.0034010508	0.0070760627	0.0044061495	0.00912276	0.0036932512	0.004896089
73	0.005525078	0.0074253613	0.003324269	0.0070535094	0.0043330425	0.009036057	0.0036057841	0.004843223
74	0.0054455027	0.007336984	0.0033103584	0.0070059816	0.004316669	0.009012474	0.003555278	0.004769489
75	0.0054166685	0.007304024	0.003224152	0.0068523213	0.004290497	0.008923885	0.0034737068	0.0047305897
76	0.0053144745	0.0071629276	0.0031880569	0.0066461773	0.004225606	0.008741038	0.0034156628	0.0046126056
77	0.005276825	0.0071114036	0.0031124563	0.006579596	0.004161933	0.00862709	0.0032621874	0.0045652417
78	0.0051792846	0.006878336	0.0030958578	0.006478844	0.0041069533	0.008513388	0.0032199323	0.0045424458
79	0.0051697213	0.0067707277	0.0030510516	0.006431354	0.0040050177	0.0084432345	0.0031416055	0.004383481
80	0.0050661108	0.006720692	0.0030320084	0.006333538	0.0039963196	0.0083612045	0.0031161478	0.0043265563
81	0.005010446	0.00656691	0.003018154	0.006272302	0.003952813	0.008173673	0.0030949202	0.004286015
82	0.0049350406	0.0064110383	0.0029870458	0.0062463763	0.003930323	0.008039052	0.003087827	0.0042178277
83	0.0049007335	0.0063613383	0.0029198262	0.006162819	0.0038829066	0.007948008	0.002979019	0.004161353
84	0.0048333174	0.006314979	0.00288716	0.006014879	0.0038113587	0.007827433	0.002941598	0.004104595
85	0.004803364	0.006239467	0.0028237284	0.0059565133	0.00378962	0.0077553494	0.0029085628	0.0040283483
86	0.0046704756	0.0061950716	0.0027772696	0.0058258236	0.0037629406	0.0076487022	0.0028660593	0.003961018
87	0.0045885122	0.006099147	0.002756799	0.005728636	0.0036955439	0.0075524054	0.0028317391	0.003917076
88	0.004549813	0.0060169366	0.0026953677	0.0056593	0.0036364538	0.007401325	0.0027627053	0.003904711
89	0.004500849	0.005986145	0.002677455	0.005525539	0.0036168972	0.0073363595	0.0027343903	0.0038747054
90	0.0044580563	0.0058876714	0.0026202695	0.0054817693	0.0035583281	0.007212347	0.0026628394	0.0038112476
91	0.0043594637	0.00581151	0.0026161482	0.005363431	0.0035182098	0.0071626585	0.0026382187	0.0036949434
92	0.0043052314	0.0056476668	0.0025533221	0.0051833186	0.0034754113	0.007112173	0.0025904758	0.0036576826
93	0.0042891763	0.005570963	0.0025170718	0.0051265145	0.0033639944	0.0070427097	0.002541671	0.003579327
94	0.00419783	0.0055473074	0.0025040861	0.005101326	0.0033236437	0.006926996	0.0024956386	0.0034783748
95	0.004151211	0.0055277334	0.0024672516	0.005080583	0.00329166	0.006831357	0.0024481816	0.00335045
96	0.00412066	0.005449981	0.0024039345	0.0049732435	0.0032550255	0.00671769	0.002410379	0.0033078317
97	0.0040286095	0.0053583044	0.0023775636	0.0049398034	0.00322726	0.0066928593	0.002304757	0.0032835824
98	0.003991823	0.0052608084	0.0023129696	0.0048596314	0.0032215768	0.006501129	0.002285987	0.003170358
99	0.0039578713	0.005195328	0.0023013954	0.0047997795	0.00315287	0.0064416714	0.0022563883	0.0031339878
100	0.0038357256	0.005089899	0.0022729132	0.0047482466	0.0031454097	0.0063542533	0.0022069896	0.003086307
101	0.0037911008	0.0050015408	0.0021806227	0.004693896	0.0031057552	0.0062482115	0.002180109	0.0030505443
102	0.0037681907	0.0049829716	0.002179625	0.0046234145	0.0030660601	0.006165175	0.0021005135	0.0030074199
103	0.0037225876	0.0048985463	0.0021701634	0.0045650997	0.003012195	0.0061485115	0.0020927147	0.0029311632
104	0.0036704226	0.0048444765	0.0021460548	0.004481583	0.0029854127	0.0060294867	0.0020641973	0.002832724
105	0.0036207873	0.0047582113	0.0021148063	0.0044742413	0.0029733598	0.005948372	0.0020070248	0.0028151781
106	0.0035708647	0.0047279783	0.002006506	0.0043544723	0.002913159	0.0058601145	0.0019629472	0.0027774454
107	0.003491814	0.0045649987	0.0020019023	0.0042896504	0.0028920472	0.005804824	0.0019092928	0.0027249488
108	0.0034558617	0.0044836216	0.0019720169	0.0042044525	0.0028291456	0.005639503	0.0018947083	0.0027085324
109	0.003387903	0.0044335043	0.0019407409	0.004128038	0.0027861588	0.005604585	0.0018539896	0.0026034748
110	0.0033549208	0.0043634265	0.0019257066	0.0040414487	0.0027378188	0.0055431416	0.001832597	0.002589067
111	0.0033188295	0.004282079	0.0018925573	0.0039974363	0.0026847804	0.005419575	0.001817729	0.0024971718
112	0.0032226874	0.00423978	0.0018601732	0.0039141364	0.0026540805	0.0053211376	0.0017703793	0.0024547724
113	0.0032116785	0.0041800244	0.0018010898	0.0038752486	0.0026010582	0.0052790125	0.0017491474	0.0023585279
114	0.0031782403	0.0041404674	0.001783898	0.0038062038	0.0025738159	0.005122658	0.0017293572	0.00233005
115	0.0031479392	0.0040445663	0.001738555	0.0037125563	0.0025600016	0.0050762603	0.0016665086	0.002318934
116	0.0030989193	0.0039160643	0.0017135121	0.0036492248	0.002527919	0.005030632	0.0016485008	0.0022366387
117	0.0030857434	0.0038656096	0.0016538145	0.0036333331	0.0024952136	0.0048858807	0.0016266174	0.002209505
118	0.0030172374	0.003784498	0.0016348644	0.0035452098	0.0024535721	0.004878709	0.0015860228	0.0020857705
119	0.0029995332	0.0037730748	0.0016132467	0.003477788	0.0024123916	0.004827278	0.0015633388	0.0020596175
120	0.0029079453	0.0036879757	0.0015638105	0.0034232181	0.0023836794	0.004661833	0.0015301573	0.0019644476
121	0.0028527468	0.0036074265	0.0015452638	0.0033846356	0.0023662688	0.004651021	0.0015090652	0.0018927265
122	0.0028245132	0.003499361	0.0015040775	0.0032870807	0.0023239593	0.004600813	0.0014941378	0.0018905419
123	0.0027739704	0.003430892	0.0014758592	0.0032692417	0.002293665	0.004568184	0.0014477104	0.0017968774
124	0.0027414504	0.0033819105	0.0014262969	0.003206174	0.0022388122	0.004524574	0.0014158232	0.0017378106
125	0.0026826768	0.0033389116	0.0014117508	0.003115378	0.002192523	0.004455463	0.0014067185	0.0016780186
126	0.0025610314	0.0033162949	0.0013864276	0.0030701477	0.0021558807	0.0043894458	0.0013716973	0.0016509767
127	0.0025523538	0.0032097423	0.0013566586	0.0029824527	0.0021137274	0.004245376	0.0013567266	0.001577833
128	0.0025009757	0.003149302	0.0013190762	0.0029177014	0.002083853	0.004127139	0.0013436241	0.0015338007
129	0.0024551884	0.0030381454	0.0012791839	0.0028587119	0.0020612858	0.004079438	0.0013021448	0.0015198888
130	0.0024179886	0.0029903245	0.0012492095	0.0027832931	0.0020359473	0.0040056068	0.0012724065	0.001438493
131	0.0023675228	0.0029495503	0.0012162682	0.0027649605	0.0019782374	0.0039707315	0.0012641061	0.0014114975
132	0.002353694	0.0028890097	0.0011874508	0.0027019302	0.0019460997	0.0039085676	0.0012307997	0.001315225
133	0.0023047568	0.0028527037	0.0011631391	0.002613917	0.0018599912	0.0038423461	0.0011961422	0.0012622615
134	0.0022124636	0.0027370043	0.0011056251	0.0026051095	0.0018403288	0.003780728	0.0011545658	0.0012203695
135	0.0021747493	0.0026825974	0.00109989	0.0025355045	0.001817794	0.003719029	0.001140968	0.0012070966
136	0.0021350128	0.002661103	0.0010826113	0.0024701008	0.0017604218	0.0036088573	0.0010945743	0.0011968365
137	0.0020797225	0.0026216095	0.0010507427	0.0024425946	0.0017231794	0.0035295677	0.0010830084	0.0011283758
138	0.0019692464	0.0025284903	0.001024954	0.0023606222	0.001665091	0.0033968824	0.0010600808	0.0010955516
139	0.0019014868	0.0024974665	0.0010037003	0.002235117	0.0016417246	0.0032724123	0.0010216777	0.0010616224
140	0.0018316363	0.0024230308	0.0009396622	0.0021678584	0.0016303327	0.003264078	0.0009981408	0.0010131263
141	0.0015290573	0.0023332583	0.0009278597	0.0019194765	0.0015728156	0.0031805926	0.0009915243	0.0009748132
142	0.0013896758	0.002249106	0.000899936	0.0017709217	0.0015523097	0.003020822	0.00094536034	0.00095460226
143	0.0012734579	0.0022220805	0.00087734254	0.0017067526	0.001496996	0.0029581424	0.00093800476	0.00091761554
144	0.0010964947	0.0021505065	0.000817626	0.0015295788	0.0014164239	0.0028703727	0.00092148146	0.00083339616
145	0.0007333383	0.0020411913	0.0008075583	0.001452701	0.0012964603	0.0028095602	0.0008764032	0.00079812884
146	0.00063753035	0.0019821099	0.0007684274	0.0013855249	0.0011978291	0.0026680594	0.0008404834	0.00075134716
147	0.0005823814	0.0018390161	0.00072441646	0.001265446	0.001129182	0.0025516788	0.00081949163	0.0007100722
