# Supplementary material for: Extending the range of graph neural networks with global encodings
Source: Nat Commun. 2026 Feb 18;17:1855. doi: 10.1038/s41467-026-69715-3 (PMC12920779; doi:10.1038/s41467-026-69715-3)
Supplement: Supplementary file 3 — Source Data [file 41467_2026_69715_MOESM3_ESM.zip › 674103_1_data_set_12246662_t9wz2j/source_data/figure_si7_aggr.csv]

index	head_0	head_1	head_2	head_3	head_4	head_5	head_6	head_7
0	1.0	1.0	1.0	1.0	1.0	1.0	1.0	1.0
1	0.08842364	0.18833919	0.114016585	0.09503011	0.115295336	0.18403633	0.09538371	0.08235971
2	0.07542066	0.14217995	0.08925091	0.085482106	0.10107553	0.12717624	0.0859935	0.0737332
3	0.07063798	0.12837984	0.07722337	0.072767586	0.06451275	0.11744761	0.07480052	0.063768394
4	0.061588816	0.11250907	0.06695027	0.060974658	0.05851584	0.109447986	0.059897795	0.051019628
5	0.05294714	0.09904704	0.061493333	0.056036428	0.052235976	0.1019874	0.039251696	0.042946097
6	0.042272165	0.09182213	0.057802662	0.051265962	0.05013381	0.09473195	0.03589136	0.041569725
7	0.03730588	0.085870214	0.05257393	0.050401945	0.04555328	0.091519326	0.032364435	0.039870918
8	0.036285337	0.08462274	0.051367804	0.047560014	0.04408481	0.08632166	0.031903137	0.039234005
9	0.033596035	0.0790165	0.04690634	0.047134165	0.04119422	0.0817045	0.03099858	0.037367072
10	0.032662082	0.07273449	0.045095257	0.045697805	0.039533354	0.07908957	0.030076226	0.036617912
11	0.032250676	0.07241924	0.042791154	0.044894602	0.03890258	0.07355883	0.029094879	0.03425798
12	0.031062061	0.06680726	0.042063206	0.044448294	0.037881963	0.07228852	0.028334675	0.033142835
13	0.030351847	0.06596805	0.041253608	0.04255908	0.03627647	0.07083505	0.02807756	0.03288455
14	0.029107938	0.061971102	0.040300857	0.04232005	0.035628963	0.06698623	0.027204687	0.032580648
15	0.028739585	0.060147963	0.03870943	0.04074462	0.03520166	0.062591225	0.026857005	0.03193108
16	0.027961282	0.059579067	0.037765957	0.03967694	0.034188643	0.061440215	0.0256877	0.031229133
17	0.02762736	0.058283184	0.03667462	0.039120287	0.03296687	0.057766188	0.025144136	0.030433446
18	0.02736707	0.056780625	0.036250617	0.03888282	0.03239239	0.056621913	0.025110653	0.029497406
19	0.027063241	0.05614684	0.035691883	0.038622156	0.031563126	0.054099277	0.02409744	0.02859266
20	0.026488576	0.053938817	0.034768436	0.037550926	0.031249879	0.05166514	0.023852166	0.028087914
21	0.026100572	0.053421054	0.03430301	0.036623552	0.030575974	0.051378	0.023341987	0.028059607
22	0.025722139	0.05204348	0.033774517	0.03606744	0.030395394	0.048795417	0.023115523	0.027733186
23	0.025226103	0.050694734	0.033537976	0.03489638	0.029731626	0.047955934	0.022685768	0.027217388
24	0.024819624	0.05000034	0.033248704	0.034244157	0.029156696	0.046414856	0.02254977	0.026955543
25	0.024698183	0.0494267	0.03270268	0.033691183	0.028446002	0.04535463	0.022094186	0.025938945
26	0.024463395	0.04918787	0.032503515	0.03289134	0.027901424	0.04459374	0.02192142	0.024954412
27	0.02424132	0.048346944	0.032190107	0.032424916	0.027183311	0.043313116	0.021397417	0.024838006
28	0.023487294	0.046871886	0.03192984	0.031820662	0.02689994	0.04219313	0.021197883	0.024635717
29	0.02326265	0.04651364	0.03139395	0.03137118	0.026538743	0.041578203	0.021159956	0.024430826
30	0.023048885	0.046075407	0.03070242	0.031074546	0.026528344	0.041036643	0.020932244	0.024111163
31	0.022762628	0.044970945	0.03019887	0.030543068	0.026185222	0.039644424	0.02058814	0.023873622
32	0.022428464	0.044304963	0.029723002	0.030194374	0.025659394	0.03835393	0.02005102	0.023548698
33	0.022182535	0.04417699	0.02934363	0.029965784	0.02517133	0.038200684	0.019958764	0.023231195
34	0.02205539	0.043814473	0.0290204	0.029126016	0.025151566	0.037155386	0.019888025	0.022643246
35	0.021683382	0.0432379	0.028716808	0.028810091	0.024862697	0.03669381	0.019507501	0.022102809
36	0.021562403	0.04307013	0.028446877	0.028128983	0.024369463	0.036373347	0.01936635	0.021830663
37	0.021200385	0.04246563	0.028270075	0.027923623	0.023993293	0.03503049	0.019070609	0.021778654
38	0.021086946	0.041678496	0.02791642	0.027382843	0.023952601	0.03399363	0.01896889	0.02147744
39	0.020733222	0.04132345	0.027360506	0.02712322	0.02358156	0.033753432	0.018735139	0.021071566
40	0.020502683	0.040635854	0.026961414	0.02702686	0.023052415	0.03321655	0.018569296	0.020879576
41	0.020399414	0.040165942	0.026721125	0.02678236	0.022875044	0.032138802	0.018149171	0.020673795
42	0.020296086	0.039776377	0.02644703	0.026645748	0.022427564	0.031461574	0.017966181	0.020486832
43	0.019922495	0.039240032	0.025949676	0.025907699	0.022223627	0.030768326	0.01790004	0.02018125
44	0.019653445	0.038831495	0.025738562	0.025661368	0.021987252	0.030086556	0.017871402	0.020002844
45	0.019501098	0.03828401	0.025671408	0.025368547	0.02176217	0.029464971	0.017671498	0.019761497
46	0.01923382	0.037756383	0.025488129	0.024733441	0.021469913	0.029061906	0.017416265	0.019228902
47	0.019094547	0.03731548	0.025309969	0.024600966	0.021180231	0.02885547	0.017205397	0.019112986
48	0.01861446	0.036900617	0.024734605	0.024258	0.020954033	0.027828608	0.016932365	0.01879374
49	0.018386777	0.036459513	0.024610408	0.023779677	0.020704549	0.027379714	0.016751423	0.01869523
50	0.018352298	0.03611977	0.024341676	0.02359327	0.020323582	0.027066348	0.016582588	0.01847492
51	0.018072262	0.035729736	0.02378113	0.023236888	0.020095669	0.026443431	0.016539065	0.018309047
52	0.017880956	0.03553843	0.02368686	0.022683946	0.019800363	0.026261419	0.01645018	0.017932832
53	0.017857773	0.035104424	0.023427878	0.02243934	0.01972734	0.025626376	0.01607207	0.017695902
54	0.01767243	0.034493867	0.023272634	0.022314532	0.019436145	0.025441173	0.015978785	0.017315261
55	0.01743553	0.034187287	0.023114933	0.021916114	0.019208545	0.024620127	0.015912449	0.017241774
56	0.017335005	0.033860356	0.022691	0.021584371	0.019018143	0.024317915	0.015772622	0.017090408
57	0.0171754	0.033635456	0.022409705	0.021571523	0.018659046	0.023756262	0.015626471	0.016814828
58	0.01694928	0.03321172	0.022326464	0.021144109	0.018466024	0.023009202	0.015486659	0.016684996
59	0.016821189	0.03256269	0.021998478	0.02083217	0.018349761	0.02258036	0.01529168	0.016294159
60	0.016727248	0.032301657	0.021769317	0.020617608	0.018242447	0.02224507	0.015153198	0.016275294
61	0.016484084	0.03170242	0.021643274	0.020068837	0.017978357	0.022027943	0.015116456	0.016007949
62	0.016214952	0.031259302	0.021416424	0.01997181	0.017615296	0.021549867	0.014970818	0.015865656
63	0.016197141	0.031140273	0.021325383	0.019763138	0.017579759	0.021168161	0.014775597	0.015546937
64	0.015927805	0.030893588	0.0209902	0.019477779	0.017252674	0.0204619	0.014715616	0.01542754
65	0.015725195	0.03051058	0.020842884	0.019187259	0.017194869	0.020088376	0.014351951	0.015394557
66	0.01563371	0.03033875	0.020574402	0.019029995	0.017077656	0.019952914	0.0142604895	0.015273266
67	0.015458491	0.030302653	0.020307356	0.018963423	0.016977193	0.01973069	0.014211116	0.015080887
68	0.015299275	0.02962724	0.020184841	0.018764913	0.016718648	0.019541806	0.01417501	0.014972977
69	0.015011198	0.029221812	0.020083304	0.018458683	0.016520804	0.019044587	0.014090672	0.014681777
70	0.01485209	0.029019732	0.019976908	0.018328506	0.016157893	0.018834352	0.013797116	0.014305345
71	0.014793168	0.028856786	0.01961129	0.017919656	0.01611695	0.018677475	0.013762301	0.014102838
72	0.014613837	0.028503137	0.019505857	0.017626641	0.01595111	0.01805461	0.013675609	0.013978703
73	0.01454128	0.0279722	0.019384831	0.01745868	0.01582844	0.017758586	0.0135375485	0.013818601
74	0.014372371	0.027710428	0.019032048	0.017267324	0.015684485	0.017514188	0.013398814	0.013664911
75	0.014232105	0.02743785	0.018822951	0.017099092	0.015480549	0.017242659	0.013320998	0.013564128
76	0.013939984	0.027271718	0.018783698	0.017029494	0.015310231	0.017096993	0.013228756	0.013347653
77	0.0138436025	0.026867379	0.018493056	0.016767183	0.01525974	0.016930068	0.013024604	0.013127174
78	0.013701522	0.026688173	0.018258872	0.016326243	0.015053354	0.016546791	0.012958247	0.012914647
79	0.013612213	0.026661344	0.018194316	0.016199058	0.014839176	0.016245715	0.012789575	0.0128163025
80	0.01334419	0.026254766	0.018061783	0.016008459	0.014708752	0.016052753	0.012564252	0.012642502
81	0.013302835	0.025984969	0.017764209	0.015937373	0.014465882	0.015723132	0.012524834	0.0124812415
82	0.013149629	0.025740182	0.017719256	0.015628882	0.014229926	0.015587205	0.012306947	0.012325092
83	0.013099762	0.025510017	0.01762109	0.015505063	0.014051965	0.0152192945	0.012174977	0.012151735
84	0.012988703	0.025181243	0.017420227	0.015259039	0.014014091	0.015085868	0.0121306665	0.011781016
85	0.012680408	0.024651097	0.017326737	0.0152371	0.013882711	0.014682721	0.011965826	0.011689363
86	0.01262089	0.024423826	0.017099269	0.015125866	0.013599462	0.014588651	0.011955033	0.011545436
87	0.012412948	0.024286428	0.016944077	0.014714792	0.013593822	0.01440625	0.011902158	0.011474052
88	0.012388276	0.024049114	0.016906729	0.014464871	0.013549976	0.0142040355	0.0118495645	0.011322013
89	0.0123515185	0.023889648	0.016686536	0.014301772	0.013367362	0.013945693	0.011670818	0.011189441
90	0.012125331	0.023656953	0.016381849	0.014118655	0.013247954	0.013795512	0.011619761	0.011075492
91	0.012053083	0.02319019	0.01635216	0.013997505	0.013159173	0.013657681	0.011538999	0.010963901
92	0.011847846	0.022959508	0.016179	0.013924127	0.013044488	0.013523993	0.011433869	0.010853353
93	0.011789493	0.02272886	0.016053092	0.013764328	0.012884336	0.01298592	0.011357033	0.010751188
94	0.011744461	0.022423362	0.015865076	0.01339139	0.01262298	0.012799419	0.011197908	0.010685764
95	0.011630567	0.022411736	0.015798634	0.013287185	0.012522421	0.012660743	0.011039273	0.010575055
96	0.011544837	0.02227129	0.015604267	0.013171905	0.012293344	0.012486257	0.010954729	0.010476646
97	0.01134909	0.022128662	0.0155230705	0.013030467	0.012217471	0.012298347	0.010897183	0.01012698
98	0.011255563	0.021864524	0.015470472	0.012895238	0.012148019	0.012236318	0.010831506	0.009930478
99	0.011095014	0.021476548	0.015355122	0.012739806	0.012113734	0.011880653	0.010711	0.009812956
100	0.010949058	0.021134946	0.015070743	0.012642173	0.011953503	0.011677849	0.010643144	0.009751223
101	0.0109078	0.02085092	0.014863646	0.012611212	0.01165516	0.011454426	0.010533922	0.009568089
102	0.010820488	0.020753732	0.01485518	0.0124624185	0.011547702	0.011360086	0.010418891	0.009441715
103	0.010705343	0.020554628	0.014572032	0.012270182	0.011482548	0.011170987	0.010364687	0.009270156
104	0.010677189	0.020419039	0.014474798	0.01208302	0.011426263	0.011081061	0.0103367185	0.009145426
105	0.01056554	0.020048903	0.014331367	0.012008727	0.011232819	0.010882603	0.010193154	0.009116282
106	0.010534667	0.01987563	0.014189423	0.011900942	0.011184963	0.010690518	0.010139388	0.009000454
107	0.01038418	0.0197554	0.014128749	0.011761395	0.010990619	0.01066666	0.010089787	0.00883704
108	0.010270846	0.019612439	0.014001306	0.011564551	0.010913636	0.010502985	0.010000239	0.008705813
109	0.010253266	0.01952986	0.013913524	0.011387914	0.010772783	0.010489059	0.009774371	0.008593679
110	0.010125963	0.019282574	0.013861176	0.011050237	0.010757917	0.010248892	0.009736782	0.008551775
111	0.010111441	0.019091027	0.013771341	0.010938747	0.010652242	0.010169138	0.009586986	0.008460128
112	0.00996515	0.018877223	0.013667805	0.010818682	0.010531938	0.009994306	0.009557402	0.008390573
113	0.009799418	0.0187456	0.013586102	0.010774375	0.010402217	0.009937374	0.009502151	0.008321414
114	0.009757732	0.018603332	0.0134773925	0.010691481	0.010190778	0.009772483	0.009410049	0.00823741
115	0.009580413	0.01846599	0.013369032	0.010542324	0.010142722	0.009557279	0.00931211	0.008064703
116	0.009461223	0.018150551	0.013219531	0.010339739	0.010034115	0.009522082	0.009303505	0.008000938
117	0.009367986	0.017826287	0.013091002	0.010244363	0.009919646	0.0094231935	0.009266551	0.007922968
118	0.009236644	0.017730262	0.01306003	0.010154457	0.009866737	0.009151809	0.009164436	0.00778512
119	0.00911781	0.017575167	0.012941402	0.010105537	0.009765072	0.0090051945	0.009031941	0.007740503
120	0.009008873	0.017407954	0.012912266	0.010037879	0.009709084	0.008887065	0.008928621	0.0076150787
121	0.008906293	0.017063206	0.012739901	0.0099277245	0.009443933	0.008683439	0.0088144615	0.0075622187
122	0.008829583	0.016935837	0.012567512	0.00981222	0.009327953	0.008576579	0.008794818	0.007477271
123	0.008684355	0.016661655	0.012392108	0.00965786	0.0092308335	0.008486638	0.008734728	0.0074230833
124	0.00865378	0.016431907	0.0123517765	0.00956122	0.0091523295	0.0083967885	0.00859033	0.0072546797
125	0.00854649	0.016321152	0.012256442	0.009391845	0.009008888	0.008255551	0.008502805	0.007138257
126	0.008461499	0.016200231	0.012165356	0.009173099	0.008963958	0.008163037	0.008403896	0.0070496006
127	0.008403321	0.01595587	0.012085769	0.009033724	0.008901108	0.008118902	0.008396262	0.006953551
128	0.008274792	0.015921418	0.011855465	0.009023586	0.00889378	0.0080982	0.008280405	0.0068741296
129	0.008190007	0.015626885	0.0117668	0.0088032205	0.008704637	0.007860846	0.008274326	0.006859784
130	0.00814547	0.015424772	0.011558299	0.008688112	0.0086796945	0.00783569	0.008103528	0.006683536
131	0.008102872	0.015336764	0.0114935925	0.008596178	0.008504558	0.00773736	0.008074754	0.00662233
132	0.0080520995	0.015208888	0.011443141	0.008587691	0.008395635	0.0075730113	0.008048776	0.0064963656
133	0.008000695	0.01491037	0.011316416	0.008399104	0.008286267	0.007455189	0.0079641305	0.0064657102
134	0.007837987	0.01479359	0.011233503	0.0082069505	0.008238611	0.007391211	0.007821796	0.0064065554
135	0.0077662026	0.014636546	0.01111056	0.00813791	0.008161951	0.007275646	0.007723478	0.0063513527
136	0.007632106	0.014470245	0.011002262	0.008029285	0.008074984	0.007117685	0.007643016	0.0063277776
137	0.007603581	0.014327402	0.010924581	0.007915694	0.007943675	0.006965473	0.0075576776	0.0062335827
138	0.007541667	0.014186665	0.010822896	0.0077281087	0.007894707	0.006842669	0.007463241	0.0061761746
139	0.0075047873	0.013969772	0.010691136	0.0077092424	0.007768991	0.006783993	0.007451056	0.0061186473
140	0.0073850867	0.013806923	0.010671401	0.00753489	0.007697735	0.0067089037	0.0073659145	0.0059975777
141	0.0072814203	0.013694923	0.010582053	0.0073955837	0.007640588	0.006609805	0.0073151607	0.0059576225
142	0.007265663	0.013591209	0.01041479	0.0073395376	0.00756886	0.006595485	0.0072181756	0.0058250735
143	0.0070605874	0.013460732	0.010256271	0.00723454	0.00746707	0.006474134	0.007148752	0.0057924776
144	0.0069945813	0.013266944	0.010217014	0.0071476246	0.007381318	0.0064564594	0.007074991	0.0056990725
145	0.0069555626	0.012996976	0.0101579325	0.0070548584	0.007245284	0.006356567	0.007073741	0.0056812684
146	0.0068374574	0.012955951	0.010065007	0.006962718	0.007171262	0.006225156	0.006998001	0.005651694
147	0.00675496	0.012793499	0.010032892	0.0069246204	0.0071185566	0.0061581912	0.006923271	0.005566467
148	0.006723563	0.0126396185	0.009882754	0.0068943175	0.0069180117	0.0060237017	0.006898837	0.0054620677
149	0.0066057662	0.012529318	0.009714343	0.006757005	0.006888009	0.0059042154	0.0068300767	0.005335351
150	0.006554077	0.012433159	0.009646001	0.0065780524	0.0068350784	0.005844043	0.006726727	0.0053057075
151	0.0064267833	0.012304266	0.00956995	0.0064696786	0.006824336	0.0058024414	0.006659484	0.0052676494
152	0.0063924575	0.012080553	0.009521	0.006392036	0.0066281054	0.0056522526	0.0066447174	0.0051584626
153	0.0063357204	0.012008582	0.009399235	0.0062764823	0.0065833847	0.005622076	0.0065788752	0.0051469062
154	0.006246052	0.011839922	0.009295524	0.006208594	0.0064853947	0.0055738823	0.0065082647	0.005074348
155	0.006227151	0.011700608	0.009248036	0.00612816	0.0064374283	0.0055564507	0.006436897	0.004999084
156	0.0060831998	0.011565828	0.009139471	0.006104774	0.0063409987	0.0053579076	0.006356746	0.0049149357
157	0.00606125	0.011456793	0.008987085	0.006042309	0.006279421	0.0052558277	0.0062615946	0.004878249
158	0.006033452	0.011291681	0.008843379	0.00592284	0.0062243217	0.005231036	0.0062459772	0.0048290165
159	0.005895188	0.011236158	0.008665918	0.0058648535	0.006177096	0.0050723427	0.0061159525	0.0047598826
160	0.0057977266	0.011073738	0.008596214	0.0057959124	0.006024303	0.0049980213	0.0060948897	0.0046952786
161	0.0057477294	0.010903163	0.008511495	0.005657649	0.005970805	0.0048341253	0.006012154	0.004660482
162	0.005688964	0.0107357055	0.008388717	0.0055723665	0.0059559117	0.0047965627	0.0059755472	0.004599068
163	0.005605066	0.010651707	0.008329191	0.005469709	0.0058464585	0.0047158953	0.0059062354	0.004481445
164	0.005559472	0.010373395	0.008274372	0.0054164836	0.0058242707	0.004645009	0.005798686	0.004417907
165	0.0055115093	0.010288953	0.008136602	0.005347468	0.005765167	0.0045906017	0.00574168	0.0043791034
166	0.0054409765	0.0101461625	0.008119642	0.005306847	0.005712849	0.0045209154	0.0057031196	0.0043537263
167	0.0054113697	0.009974522	0.007987396	0.0051680906	0.0056212456	0.00446515	0.005593367	0.0042733923
168	0.0053264843	0.009877848	0.00786882	0.005062194	0.0055115223	0.0043347436	0.0055820285	0.004249073
169	0.005295612	0.00970952	0.00781842	0.004972269	0.005479008	0.0042802263	0.0055237627	0.004178518
170	0.0052118585	0.009617453	0.007600284	0.0048805363	0.00535455	0.004249167	0.0054611806	0.004166893
171	0.0051446115	0.009423398	0.007563906	0.0048046643	0.0052908272	0.004202165	0.0054157735	0.0041336967
172	0.005088265	0.009356924	0.0075271586	0.0047893277	0.005229475	0.004130669	0.0053685224	0.004058523
173	0.00502918	0.009302546	0.007487485	0.0047189957	0.005205343	0.004075229	0.0053125513	0.004010714
174	0.00499068	0.009207487	0.007405649	0.004595756	0.00517932	0.004050854	0.00529684	0.0039714607
175	0.004904894	0.009052176	0.007340287	0.0045433673	0.005055218	0.0039871247	0.005135084	0.0038955861
176	0.0048544398	0.008918433	0.007191933	0.00446971	0.004975812	0.0039152643	0.005105385	0.0038271875
177	0.0048011825	0.008856052	0.0071205534	0.004404643	0.004918782	0.003846961	0.004982124	0.0037901583
178	0.0047038654	0.008751481	0.007092628	0.004303167	0.0048454585	0.0037686287	0.004959662	0.0037045493
179	0.00468136	0.008551395	0.007018672	0.004222192	0.004762209	0.0036408897	0.0049131727	0.0036314412
180	0.0046486063	0.008395449	0.0068584005	0.0041346187	0.0047310395	0.0036241899	0.0048577855	0.0036130003
181	0.0045845676	0.008333443	0.0067054518	0.004049784	0.00469437	0.003591109	0.0048349937	0.0035740286
182	0.0044989916	0.00814055	0.006575513	0.003990298	0.004629181	0.003524735	0.004751652	0.0035577377
183	0.004426508	0.008062872	0.006560132	0.003951616	0.00454568	0.00344835	0.0046837498	0.0035037799
184	0.0044058836	0.007881301	0.0064782253	0.0038533048	0.004469979	0.0033899092	0.0046134214	0.0034670548
185	0.004349764	0.00780556	0.006417739	0.0037993144	0.0043481984	0.0033212095	0.0045820316	0.0034049337
186	0.0042842417	0.007741304	0.0063735065	0.0037169133	0.004317905	0.0032641112	0.0045006876	0.0033775491
187	0.004190363	0.0076332083	0.0062871897	0.0036993695	0.004237289	0.0032219875	0.004445386	0.003294841
188	0.0041752732	0.007512105	0.006157048	0.0036609622	0.0041720727	0.0031589763	0.0043992675	0.0032630726
189	0.004115766	0.007452419	0.0060784267	0.0035937126	0.0040865676	0.0030775226	0.0043408056	0.0032332728
190	0.0040115146	0.0072897268	0.005998792	0.0035278085	0.0040129726	0.003047986	0.004273421	0.0031655333
191	0.00393184	0.0072409036	0.005977295	0.0034310094	0.0039799595	0.0029991067	0.004216668	0.0031220138
192	0.0039262194	0.007083098	0.005882095	0.0034102928	0.003943011	0.0029499177	0.0041597853	0.0031035054
193	0.003908095	0.0070364275	0.0058191046	0.00326834	0.003926964	0.0028623978	0.004130845	0.0030587164
194	0.003825724	0.0068740123	0.005780288	0.0032366093	0.0038906748	0.0027627158	0.0040728194	0.0029680757
195	0.0037099815	0.006792398	0.0056628445	0.0031987666	0.0038093408	0.0026753615	0.0039372183	0.002890441
196	0.0036964864	0.006651075	0.005528535	0.0030931411	0.0036695285	0.002665448	0.003897908	0.0028702107
197	0.0036253142	0.0065808366	0.005494417	0.00305268	0.0036499042	0.002599401	0.0038517048	0.0028603387
198	0.0035757632	0.0065518343	0.005387372	0.0029657807	0.0035709264	0.0025216695	0.0038077103	0.002793213
199	0.0035710386	0.0065152035	0.0053317714	0.0029631534	0.0035095091	0.0024929526	0.0037612987	0.002752407
200	0.0035376248	0.0063132695	0.005271725	0.0029177105	0.0034443121	0.0024387164	0.0037371847	0.0027428034
201	0.0033974312	0.0062259524	0.005219151	0.0028923976	0.003384782	0.0023984737	0.0036903922	0.0027287046
202	0.0033887576	0.006085003	0.005127909	0.0028490669	0.0032944109	0.0023492149	0.0036368824	0.0026677537
203	0.0033255147	0.005809266	0.005024275	0.0028091192	0.0032532006	0.0023342161	0.003594062	0.0026398413
204	0.0032234874	0.0057483055	0.0049308655	0.0027437254	0.0032266486	0.0022533268	0.0035323633	0.0026291758
205	0.0031991347	0.005714617	0.0048242104	0.0026651158	0.0031805257	0.0022142762	0.003472006	0.0025926784
206	0.0031251318	0.0055861846	0.0048070373	0.0026309788	0.0030993014	0.002177864	0.0034355607	0.0025427293
207	0.0030736742	0.0055298796	0.00473841	0.0026087468	0.0030759138	0.0021204895	0.0034094134	0.0024828864
208	0.003000905	0.0054620793	0.004689816	0.0025147023	0.0030294321	0.0020804498	0.0033427838	0.0024496196
209	0.0029777514	0.0054115816	0.0045278133	0.0024481323	0.0029524525	0.0020552226	0.003312964	0.002432849
210	0.0029142345	0.005328032	0.0044824653	0.002383037	0.0028707962	0.0019385591	0.003234777	0.0023878098
211	0.002876121	0.00518021	0.0044660256	0.0023384513	0.0028554045	0.0018968361	0.0031880531	0.0023480218
212	0.0027905314	0.005034607	0.004385991	0.002310848	0.002805999	0.0018659516	0.0030919178	0.002313449
213	0.0027542997	0.00493441	0.0042746454	0.0022891895	0.0027761015	0.0018227884	0.0030117799	0.0022865993
214	0.0027131077	0.004838259	0.004210288	0.0021999713	0.002726997	0.0017836252	0.0029374072	0.0022060284
215	0.0027029342	0.004761233	0.004145475	0.0021860125	0.002649472	0.0017493066	0.0029169342	0.002194267
216	0.002632926	0.004698168	0.0040601045	0.002122161	0.0026114166	0.0017439869	0.0028898572	0.0021725732
217	0.0025570374	0.004604853	0.0039342325	0.0020793478	0.0025754164	0.0016877725	0.0028600574	0.0021249258
218	0.0025284542	0.0045281025	0.0038865814	0.0020668325	0.0025274432	0.0016380613	0.0028085662	0.0020606057
219	0.0024717597	0.004444351	0.0038668236	0.0020616741	0.0024935969	0.0016268535	0.002697172	0.0020520573
220	0.0024279137	0.0043891696	0.0038142132	0.00199313	0.002411734	0.0015514641	0.002681317	0.002019888
221	0.002351331	0.0043599787	0.003809227	0.0019261661	0.0023858899	0.0015316161	0.002626868	0.001979721
222	0.0023286422	0.0042800414	0.0036332274	0.0019017218	0.0023119005	0.0014785437	0.002583949	0.0019578403
223	0.00226258	0.004125499	0.0035880753	0.0018597315	0.0022747503	0.0014408914	0.002567315	0.0019077164
224	0.0022160832	0.0039838483	0.0035120551	0.0017792423	0.002260425	0.0014221502	0.0024774014	0.0018741698
225	0.0022066718	0.0038677484	0.0034481192	0.0017674889	0.0022175438	0.0013407206	0.0024420866	0.0018268231
226	0.0021376554	0.0038023079	0.0033646165	0.0017407055	0.0021907398	0.001308781	0.0023921242	0.0018107425
227	0.0020957259	0.003672355	0.0032902462	0.0016537223	0.002150154	0.0012793982	0.0023419254	0.0017735222
228	0.0020660346	0.003565509	0.0032101248	0.001624325	0.002047437	0.0012444456	0.0023216496	0.0017378966
229	0.0019730902	0.003473912	0.0030877776	0.0015948288	0.0019630566	0.0011868033	0.0022741382	0.0017057199
230	0.0019462974	0.0034065242	0.0030750297	0.0015476524	0.0019443455	0.0011718832	0.0022524518	0.0016896281
231	0.0018985203	0.0033610985	0.0029818842	0.0015202239	0.0018792541	0.0011485175	0.0021889172	0.0016465391
232	0.0018662423	0.0032681217	0.0029193452	0.0014952351	0.001862704	0.0011136349	0.0021111944	0.001631412
233	0.0018459806	0.0031819195	0.0028993927	0.0014474898	0.0018233381	0.0010593248	0.0020654467	0.0016038972
234	0.0018146547	0.0031575614	0.0028464436	0.00140669	0.0017407298	0.0010369396	0.002026233	0.001521638
235	0.001801895	0.0031281672	0.002813011	0.0013894561	0.0017132101	0.001022156	0.0019870272	0.0015067582
236	0.0017064613	0.0029765693	0.002797704	0.0013219058	0.0016348177	0.0009600333	0.0019159289	0.0014744577
237	0.0016686994	0.002901431	0.0027441974	0.0012720985	0.0016116087	0.0009542451	0.0018828366	0.0014242667
238	0.0016082049	0.0028397753	0.0026039311	0.0012596104	0.001592785	0.0009368789	0.0018146448	0.001421198
239	0.001594112	0.002779228	0.0025495624	0.0012139	0.0015353373	0.0008843271	0.0017648289	0.0013848357
240	0.0015599782	0.0026540798	0.0024676123	0.0011941843	0.0014822093	0.0008697305	0.0017034162	0.0013624496
241	0.0014768728	0.0026181755	0.00239624	0.0011545018	0.0014468353	0.00082899956	0.0016336921	0.0013359172
242	0.0014457422	0.0025271233	0.0023575295	0.0011288164	0.0013978555	0.00080708234	0.0016016121	0.0012790781
243	0.0014288211	0.0024710135	0.0022846065	0.0011096513	0.0013607489	0.000784223	0.0015777593	0.0012393909
244	0.0014032013	0.0023403785	0.0021424792	0.0010971971	0.0013382236	0.0007712178	0.0015720329	0.001233593
245	0.0013546381	0.002282047	0.0021182725	0.001046132	0.0013230122	0.00075100124	0.0015128577	0.0012022185
246	0.0012798684	0.0022469237	0.0020869076	0.001025987	0.001303268	0.00071876874	0.0014485623	0.0011558405
247	0.0012355394	0.0021946821	0.001964417	0.00094638264	0.0012152812	0.0006739953	0.0014286954	0.0011482178
248	0.0012076999	0.0020511276	0.0019169125	0.0009397447	0.0011869731	0.0006566667	0.0013787672	0.001105727
249	0.0011809266	0.0020300802	0.0018487112	0.00092808355	0.0011343352	0.00062991004	0.00133736	0.0010716077
250	0.0011353536	0.0019829213	0.0018045655	0.0008795271	0.0011232769	0.00060653896	0.0012778105	0.0010501365
251	0.0010933903	0.0019137597	0.0017777808	0.0008307733	0.0010523956	0.0005972296	0.0012312902	0.0009985019
252	0.0010720433	0.0018399043	0.0017064726	0.0008180196	0.0010179717	0.0005779921	0.0012233875	0.00095615425
253	0.0010302928	0.001724161	0.0016734792	0.00079055864	0.0010061744	0.00055825204	0.0011600393	0.00092238176
254	0.0010012506	0.0016944939	0.0016359125	0.0007457808	0.000958715	0.00051573414	0.0011474421	0.0008788767
255	0.0009823035	0.0015817842	0.0015723222	0.0007271131	0.0009278213	0.0005006174	0.0011158274	0.0008612752
256	0.00091484643	0.0015070124	0.0015250546	0.00069771905	0.00087921746	0.00049125915	0.0010942832	0.0008361457
257	0.0008787028	0.001445688	0.0014418575	0.00068126566	0.0008360653	0.00046907703	0.0010354316	0.00083276164
258	0.0008465539	0.0014107969	0.0013698903	0.0006386702	0.00078404933	0.00045110993	0.00094265735	0.0007721931
259	0.0007963311	0.0013482954	0.0013555124	0.0006107455	0.00077524374	0.00042601055	0.0009009905	0.0007369965
260	0.0007880409	0.0013337982	0.0013023264	0.00058194547	0.0007282286	0.00039491593	0.0008647523	0.0007010565
261	0.00075051753	0.0012219688	0.001255671	0.0005665733	0.00070006464	0.00038081504	0.00083280564	0.00065735553
262	0.0007332824	0.0011507142	0.0012467952	0.00054606394	0.00067494053	0.00037470224	0.00080518913	0.0006508016
263	0.00068875006	0.0011210684	0.0011465204	0.0004988739	0.00062597427	0.0003506131	0.0007522545	0.0006174169
264	0.0006439249	0.0010769696	0.0010874445	0.000479437	0.00057159737	0.0003208889	0.0007099391	0.0005949445
265	0.0006277145	0.00097036734	0.0010369282	0.00046858343	0.00055569794	0.00031674394	0.00069978146	0.0005638121
266	0.0006019343	0.0009225024	0.0010000285	0.00044155744	0.00052085455	0.00029377453	0.00065961346	0.00053155975
267	0.00059668825	0.00088596565	0.00085085793	0.000419628	0.0005045303	0.00028111442	0.00063746044	0.0005020136
268	0.00054995454	0.0008602865	0.0008292763	0.0004048513	0.0004907606	0.00025356002	0.000601413	0.00046722995
269	0.00048360764	0.00079799833	0.0007991203	0.0003780041	0.00047958165	0.00024303254	0.00055747596	0.00044266417
270	0.0004824486	0.00077009335	0.0007737777	0.0003581791	0.00045240985	0.00023735734	0.0005427974	0.0004035963
271	0.00046850124	0.0007501332	0.0006959895	0.00035557334	0.00043150206	0.00023080713	0.00050790247	0.00039224004
272	0.00043141397	0.0007191082	0.0006722902	0.0003440832	0.0004049225	0.00022309246	0.0004967648	0.00037754333
273	0.00039864663	0.0006645862	0.00066122407	0.00031208975	0.00038482033	0.00020935877	0.00047128132	0.0003614338
274	0.00039280966	0.00060372887	0.0006265478	0.0002918467	0.00037148944	0.00020344098	0.00043259014	0.00034972822
275	0.0003808704	0.00059426203	0.0006056031	0.0002779629	0.00034160484	0.00018812857	0.0004002996	0.00032263115
276	0.00036033764	0.00055556284	0.0005766964	0.00024017825	0.00031529934	0.00017763626	0.00037922844	0.00031330055
277	0.0003136982	0.0005176771	0.00054809387	0.00023451817	0.00029850722	0.00015281644	0.00036077463	0.00030052016
278	0.00029519413	0.00047410929	0.0005234106	0.0002019749	0.00027515687	0.00014656485	0.00033958946	0.00028129647
279	0.00028133672	0.00041127624	0.00048721023	0.00019506816	0.00025467714	0.0001299803	0.000320901	0.0002686091
280	0.00027158778	0.00040619515	0.00045235816	0.00018067533	0.00023952783	0.00012262636	0.00030826262	0.0002557098
281	0.00022295941	0.0003374046	0.00041112126	0.00016853993	0.0002312635	0.00011604559	0.00027586977	0.00024104626
282	0.00020097627	0.00030200518	0.00040161965	0.00014814694	0.0002172461	0.000102964426	0.00026104515	0.00021358949
283	0.00017720064	0.00028432265	0.0002904636	0.00013147424	0.0001724539	8.6847795e-05	0.00023462444	0.00017934751
284	0.0001616839	0.0002499298	0.00027654562	0.00012320788	0.00016311121	7.954547e-05	0.00022615273	0.0001591735
285	0.00013235939	0.0002449438	0.00024164065	0.0001066506	0.00013907469	7.9012745e-05	0.00020883637	0.00012386733
286	0.000115174684	0.00021515453	0.00020505468	8.7057124e-05	0.00011170245	7.0009475e-05	0.00017206049	0.00011621564
287	0.000110053516	0.00019056717	0.00016280626	6.9564e-05	9.732669e-05	6.564759e-05	0.00013856452	0.00011241907
