# Supplementary material for: Extending the range of graph neural networks with global encodings
Source: Nat Commun. 2026 Feb 18;17:1855. doi: 10.1038/s41467-026-69715-3 (PMC12920779; doi:10.1038/s41467-026-69715-3)
Supplement: Supplementary file 3 — Source Data [file 41467_2026_69715_MOESM3_ESM.zip › 674103_1_data_set_12246662_t9wz2j/source_data/figure_si7_bcast.csv]

index	head_0	head_1	head_2	head_3	head_4	head_5	head_6	head_7
0	1.0	1.0	1.0	1.0	1.0	1.0	1.0	1.0
1	0.03700826	0.07765189	0.046057165	0.015514821	0.024155857	0.057620935	0.043756936	0.039158985
2	0.032982707	0.070151135	0.032067645	0.013426917	0.016892223	0.053752877	0.04101188	0.036980204
3	0.026726564	0.06435168	0.029499209	0.0117088575	0.015323751	0.039366923	0.030945329	0.03528937
4	0.023600236	0.055706337	0.02359855	0.010097329	0.012478068	0.02560234	0.02515805	0.031878967
5	0.019672861	0.048817318	0.02304906	0.008949605	0.012270189	0.021973781	0.022357443	0.029514635
6	0.018539196	0.048059672	0.021245923	0.008179742	0.011800138	0.020165334	0.019375293	0.02868744
7	0.016208414	0.045868393	0.018702634	0.007996083	0.011245138	0.018085156	0.018965285	0.024720138
8	0.014736297	0.045037553	0.017452829	0.007603765	0.010901621	0.014316008	0.01758376	0.022705253
9	0.013192548	0.04355095	0.017233346	0.0074843257	0.010800855	0.013706638	0.016374465	0.022576606
10	0.012431098	0.042471457	0.015725458	0.0072982423	0.010699916	0.013053547	0.015939604	0.020396959
11	0.01229632	0.04172173	0.015508091	0.0070184474	0.010197044	0.012978878	0.014980067	0.019386422
12	0.0116953235	0.040853027	0.014670048	0.0068863626	0.009945022	0.012364409	0.014888801	0.018812085
13	0.011239471	0.039938375	0.01431678	0.0067226486	0.009671636	0.01210116	0.013957519	0.018795786
14	0.011021544	0.03895686	0.014055314	0.006591487	0.0096393125	0.0115080895	0.013731128	0.018270861
15	0.010902854	0.0378479	0.013675609	0.0064476524	0.00945361	0.011463138	0.01362232	0.01749113
16	0.010647961	0.036908645	0.013514454	0.0063948967	0.009212128	0.011093689	0.013261817	0.016935455
17	0.01036972	0.036513787	0.013402695	0.006237058	0.009095929	0.01077563	0.013183436	0.016788147
18	0.010205298	0.035999652	0.013112736	0.006166138	0.008870042	0.010616767	0.012764291	0.015972067
19	0.010051579	0.03579866	0.012852586	0.0061506922	0.008715735	0.010418014	0.01264782	0.015913805
20	0.009932886	0.03486522	0.012633367	0.005950806	0.008502932	0.010281962	0.012455352	0.015632942
21	0.009770749	0.03470309	0.0125590945	0.0058610556	0.00843684	0.010144291	0.012362566	0.015443765
22	0.009647235	0.033750106	0.012400362	0.005733662	0.008153131	0.010034582	0.011906804	0.014879154
23	0.009558418	0.03258377	0.012117137	0.0057098223	0.007900741	0.009907633	0.011831654	0.01471784
24	0.00936373	0.032133967	0.011917344	0.0055294046	0.0077677127	0.009859237	0.011765432	0.0145689575
25	0.009137126	0.03122679	0.011625299	0.0054842522	0.0077092363	0.0096700275	0.01164016	0.014292083
26	0.00907894	0.031120626	0.011447227	0.005426956	0.007652535	0.0095658675	0.011526922	0.014199444
27	0.009022956	0.03069641	0.011352172	0.0053311554	0.007575522	0.009309114	0.011290056	0.014123065
28	0.008771084	0.030440435	0.011318755	0.0052699437	0.007456931	0.009188924	0.011151592	0.013728633
29	0.008668354	0.03038357	0.011194581	0.0051655257	0.007311161	0.0090889605	0.010840624	0.013489856
30	0.008500562	0.029645702	0.010974841	0.0051380685	0.007168007	0.008840596	0.010761459	0.013339076
31	0.00845247	0.029426252	0.010751689	0.0049909735	0.007060648	0.0088031255	0.010672488	0.013074584
32	0.008306536	0.028841676	0.010574598	0.004913455	0.007000351	0.008773381	0.01053209	0.012914831
33	0.008179455	0.02859307	0.01047365	0.0048908526	0.0068778093	0.008665325	0.010517506	0.012798731
34	0.008083976	0.028212141	0.010380443	0.004862183	0.00658929	0.008587578	0.010397198	0.012508842
35	0.007973893	0.027659286	0.010361607	0.0048035583	0.006547339	0.008352915	0.010319721	0.012500141
36	0.007896286	0.027435847	0.010300022	0.0047360705	0.0065002823	0.008241828	0.010122116	0.012359594
37	0.007859555	0.02703054	0.010109147	0.004689463	0.00643127	0.00816007	0.010037781	0.01221321
38	0.007777518	0.026800258	0.009963813	0.004589315	0.006382769	0.008048623	0.009789755	0.012081462
39	0.007731522	0.026722373	0.009878175	0.0045724213	0.006207654	0.007932592	0.009700731	0.011954086
40	0.007583649	0.026482115	0.009750409	0.004512873	0.006165989	0.007821201	0.00967857	0.011711352
41	0.0074157254	0.026191114	0.009610728	0.004453826	0.0060570827	0.0077973953	0.009459588	0.0116203595
42	0.007328613	0.025823662	0.009522441	0.004427768	0.0059036077	0.0076000327	0.009341478	0.011425926
43	0.0072442084	0.02537157	0.009343562	0.004393012	0.0058287415	0.0075810864	0.009204427	0.011391622
44	0.0072433646	0.024960268	0.009324971	0.0043152915	0.005781397	0.0073326346	0.009181273	0.011245747
45	0.007130885	0.024568472	0.009275068	0.0042939284	0.0057244604	0.0072764005	0.0090280175	0.011123898
46	0.00704307	0.024382751	0.009178469	0.0041761454	0.0057198647	0.007114009	0.009016201	0.010977173
47	0.0069922134	0.024227973	0.00911674	0.004112939	0.005633061	0.007070492	0.0088933725	0.010837136
48	0.006936948	0.02394059	0.008956386	0.004091749	0.005527576	0.0069448785	0.008774561	0.010716215
49	0.0068395576	0.023783747	0.008875106	0.004059237	0.0054020635	0.0068762368	0.008664901	0.010665013
50	0.006806543	0.023391245	0.008795473	0.0040123137	0.0053629377	0.006804886	0.008550303	0.010633614
51	0.0067221522	0.023174295	0.0087139355	0.0039795213	0.005260324	0.006745671	0.008482246	0.010430361
52	0.0065907654	0.02311144	0.008653591	0.0039422237	0.005184352	0.006696906	0.008410062	0.01032235
53	0.0065506906	0.022740649	0.008549241	0.003921958	0.0050717858	0.006573656	0.008266232	0.010233817
54	0.0065380298	0.022556568	0.008445114	0.003882926	0.004991374	0.0065008216	0.008133421	0.010150294
55	0.006446242	0.022214387	0.008386399	0.0038404032	0.0049595716	0.006414549	0.008123618	0.0100078685
56	0.006358186	0.022032674	0.008291234	0.003806674	0.0049079456	0.0063820546	0.008044761	0.009880001
57	0.0062648742	0.021743236	0.008220861	0.0037951411	0.0047830446	0.006280434	0.007975852	0.009740801
58	0.006182747	0.021621507	0.008131157	0.0037513985	0.004742769	0.006192548	0.007937649	0.009704985
59	0.0061354376	0.021313645	0.0080435835	0.0036675162	0.004729047	0.0060666963	0.0078205215	0.009664389
60	0.0060800766	0.021100445	0.007992177	0.0036364112	0.0046990355	0.0060442947	0.0077905757	0.009611929
61	0.005987977	0.020973964	0.00788169	0.0035963194	0.00466209	0.0058960253	0.0076747886	0.009456595
62	0.005916099	0.02067252	0.0077921515	0.0035842138	0.004562073	0.0058640647	0.007569605	0.009347998
63	0.0058350703	0.020629711	0.007757444	0.0035672502	0.0044743097	0.005797492	0.0075468724	0.009282952
64	0.0058065103	0.020169672	0.0077130287	0.0034997063	0.0044556567	0.0057342798	0.007493835	0.009178105
65	0.00579118	0.019843617	0.007602358	0.003475948	0.0043919873	0.005663489	0.007467972	0.009145709
66	0.0057129418	0.019769209	0.007564997	0.003455403	0.004349601	0.005570459	0.007366524	0.009057995
67	0.00565589	0.01961438	0.0074430644	0.003400613	0.004246842	0.0055366606	0.0073505677	0.009043017
68	0.005577494	0.019403309	0.0074206134	0.0033742758	0.0042320504	0.005508446	0.0072568017	0.008980552
69	0.0055383486	0.019378923	0.0073562283	0.0033677232	0.004131491	0.005373588	0.0071286885	0.008796007
70	0.0055141677	0.019253395	0.0072632744	0.003325888	0.0040962263	0.0052942955	0.0070236595	0.008772585
71	0.0054478943	0.019044189	0.007186997	0.0033032324	0.0040206155	0.0052455226	0.00697734	0.008646903
72	0.005355705	0.018857524	0.007140509	0.0032540944	0.0039973115	0.0051929825	0.006952512	0.008601959
73	0.0053506615	0.018597683	0.0070380573	0.003222181	0.0039686086	0.0051630526	0.006916219	0.008557295
74	0.0052334447	0.018501977	0.0069684233	0.0031866322	0.0038666665	0.0050925897	0.0067782793	0.008452163
75	0.0051977932	0.018261835	0.0069499705	0.0031666327	0.0038488696	0.00505347	0.0067273923	0.008358312
76	0.0051278397	0.017906988	0.006922301	0.0031400248	0.003784591	0.0049529523	0.0066684484	0.00827164
77	0.005086849	0.017732585	0.006874533	0.0031189912	0.0037425188	0.0049434123	0.0065989587	0.008237575
78	0.0050757555	0.017619075	0.0067400644	0.0030766353	0.0037085596	0.004884431	0.0065395427	0.008175151
79	0.0049721007	0.017581152	0.0066785756	0.0030524689	0.0036830066	0.004802709	0.006484804	0.008089399
80	0.004905137	0.017495759	0.0066229394	0.0030031474	0.003584669	0.0047454415	0.0063945428	0.008070847
81	0.0048863543	0.017351164	0.006603028	0.0029586337	0.0035566243	0.0047095115	0.006387555	0.007999636
82	0.004801467	0.017120406	0.006512123	0.00294474	0.0035080712	0.004671439	0.006305647	0.007897959
83	0.004786444	0.01703449	0.0065030395	0.0029195747	0.0034377482	0.004547338	0.006218452	0.007792977
84	0.004750271	0.016840314	0.006455249	0.0028886166	0.0033752006	0.0045275344	0.0062000584	0.007773114
85	0.0046842094	0.016672488	0.0063304594	0.00286876	0.0033662114	0.0044492707	0.0061452547	0.007730457
86	0.0046364237	0.016589765	0.006324985	0.0028488042	0.003335245	0.004414171	0.006090231	0.007671421
87	0.004588573	0.016348545	0.0062483237	0.002797647	0.0033011516	0.0043170904	0.006050559	0.007659079
88	0.004571857	0.016274765	0.0062257545	0.002758177	0.003241258	0.0042721652	0.005944569	0.007548024
89	0.00450088	0.016169652	0.0061747245	0.002753851	0.0031771017	0.0042228345	0.0059016882	0.007508288
90	0.004470674	0.016034719	0.0061229356	0.0027185474	0.0031659587	0.0041994196	0.005877246	0.0074417638
91	0.0044209315	0.015919108	0.0060404097	0.0026916035	0.0031482095	0.0041740807	0.0058622668	0.0073995427
92	0.00440178	0.015831558	0.0058881803	0.0026634675	0.003070537	0.004105438	0.0057571703	0.0073066438
93	0.004342752	0.015546978	0.0058576483	0.002655218	0.0030240957	0.004052767	0.0057166396	0.007244662
94	0.004266565	0.015397157	0.005806151	0.0025960912	0.0030154753	0.004009855	0.0056582224	0.007202482
95	0.0042589284	0.0153168645	0.0057491437	0.002588819	0.0029985153	0.003985515	0.005622186	0.0070990957
96	0.004207374	0.015119145	0.0056775436	0.0025806252	0.0029634032	0.003934043	0.005603377	0.00706607
97	0.004142849	0.015067685	0.0056502176	0.0025539892	0.0029071153	0.0039011934	0.0055526756	0.0069916747
98	0.004085437	0.014935275	0.005564637	0.0025442205	0.0028859149	0.0038227367	0.00548967	0.0069479696
99	0.0040217508	0.01483627	0.0055316687	0.0024976633	0.0028448727	0.003759041	0.005437023	0.0068404744
100	0.0039890395	0.014753472	0.0054644602	0.0024646781	0.002770267	0.0037431365	0.005342605	0.006780119
101	0.00397073	0.014631967	0.00544632	0.0024492429	0.00275961	0.003704112	0.005299212	0.0067531765
102	0.0039270064	0.014508043	0.005409165	0.002443643	0.0027137042	0.003666859	0.0052904445	0.0067137647
103	0.0039036695	0.01429702	0.0053316434	0.002421665	0.0026554326	0.0036246832	0.005211236	0.006664171
104	0.0038286094	0.014256944	0.005280523	0.0023951852	0.002622462	0.0036065555	0.00517911	0.006608247
105	0.003803844	0.014066271	0.0052317292	0.0023799713	0.0025995392	0.0035803763	0.0051531647	0.0065278597
106	0.0037613981	0.013864527	0.005215798	0.0023494626	0.0025863554	0.0035464352	0.005054651	0.0065260977
107	0.0037275674	0.013802094	0.005150077	0.0023263704	0.002554177	0.0034400807	0.0050251177	0.006445082
108	0.003699455	0.013653961	0.005065462	0.0023069687	0.002504679	0.0034252221	0.0049417624	0.006383558
109	0.0036409528	0.01362943	0.005051177	0.0022879913	0.0024855752	0.003371369	0.0049000676	0.006334602
110	0.0036276996	0.013364322	0.0049897204	0.0022742595	0.0024644984	0.0033613387	0.004811834	0.006298742
111	0.0035875402	0.013246203	0.004931621	0.0022570877	0.002400519	0.003349632	0.004785919	0.006274786
112	0.0035504699	0.013174509	0.004892443	0.0022411733	0.0023684492	0.0032410685	0.0047555985	0.006237821
113	0.0035318488	0.013059546	0.0048619537	0.002202963	0.0023639987	0.0032136762	0.004750674	0.006206639
114	0.0034903223	0.012981107	0.004815605	0.0021881436	0.0023216687	0.003174891	0.004656523	0.00611518
115	0.0034092027	0.012930079	0.0047845216	0.002154048	0.0023118858	0.0031633119	0.0046225335	0.006097405
116	0.0033921083	0.012816584	0.004696313	0.0021258418	0.0022363067	0.0031332993	0.0045834505	0.006022234
117	0.0033543	0.01271881	0.004665214	0.0021217447	0.0022206393	0.0031015454	0.004552342	0.0059532593
118	0.00334684	0.012627414	0.0046568615	0.0021099325	0.0021906525	0.0030631912	0.0045138807	0.0058736745
119	0.0032578267	0.01255011	0.0046164608	0.0020963615	0.002137554	0.0030048466	0.004477668	0.0058468976
120	0.0032295994	0.012352072	0.00459951	0.002087069	0.0021083474	0.0029717304	0.0044181086	0.0057952777
121	0.0032234674	0.012317909	0.0045682136	0.0020500275	0.0020858073	0.0029402138	0.0043328763	0.0057177073
122	0.0031718954	0.012206532	0.0044510798	0.0020212305	0.0020476421	0.0029072806	0.004285472	0.005667196
123	0.0031400681	0.012070743	0.0043961434	0.0020050975	0.0020377098	0.0028663443	0.004269298	0.0056496337
124	0.003100299	0.011987453	0.0043689297	0.0019936678	0.0020135061	0.0028438785	0.00423683	0.005566322
125	0.0030713016	0.011794433	0.004333046	0.0019593597	0.001986305	0.0028307545	0.0042070365	0.005531274
126	0.0030127051	0.011577594	0.004311692	0.001942979	0.0019745105	0.0027958672	0.0041823103	0.0054764063
127	0.0029792802	0.0114756655	0.004252171	0.0019253984	0.001968067	0.002726078	0.0041574812	0.0054343683
128	0.002949231	0.011436731	0.0042420602	0.001896643	0.0018959084	0.0027106595	0.004065863	0.0054079075
129	0.0029098103	0.011329468	0.0041852114	0.001893727	0.0018844685	0.0026817913	0.004057547	0.005362433
130	0.002879095	0.0112505695	0.004152377	0.0018837766	0.0018484122	0.0026366625	0.004003343	0.0053035463
131	0.0028531835	0.01118203	0.0040874076	0.0018537154	0.0018125172	0.0026343483	0.0039739953	0.0052521084
132	0.002795176	0.0111098485	0.004052552	0.0018357929	0.001791309	0.002625672	0.0039431904	0.005192858
133	0.0027805418	0.01090966	0.0040118024	0.0018290557	0.0017830218	0.0025648575	0.0038390502	0.0051639853
134	0.002760067	0.010863344	0.003971262	0.0018155813	0.00175775	0.0025488464	0.0038001258	0.005121262
135	0.0026978594	0.0107894605	0.0039216443	0.0017975642	0.0017158622	0.002472741	0.003784801	0.005077114
136	0.0026565474	0.010725404	0.0038864692	0.0017843193	0.0016959243	0.0024457015	0.0037262635	0.0050447937
137	0.0026187517	0.010655802	0.0038523052	0.0017554617	0.0016596317	0.0024341298	0.0036914889	0.0050014597
138	0.002613596	0.010447423	0.003786678	0.0017376596	0.0016398778	0.0024025536	0.0036592586	0.004993873
139	0.0025845831	0.010408133	0.0037235336	0.0017220194	0.0016169157	0.002394317	0.0036033562	0.004936618
140	0.0025520842	0.010278794	0.0036846069	0.0017051891	0.0016066588	0.0023729736	0.003566563	0.004890994
141	0.0025302216	0.0102101555	0.0036824695	0.0016828987	0.0015927778	0.0023208177	0.0035238154	0.0047760676
142	0.002484739	0.0101627065	0.0036466718	0.0016760777	0.0015521754	0.0022830623	0.0034736034	0.004751395
143	0.0024667608	0.010103491	0.003593401	0.0016583069	0.0015152678	0.0022658322	0.0034461431	0.00471368
144	0.0024361191	0.009952116	0.0035773327	0.0016393746	0.001504326	0.0022568346	0.0034258163	0.0047016945
145	0.002398761	0.009867545	0.0035212794	0.0016129249	0.0014881617	0.0022223447	0.003380845	0.0046533635
146	0.0023859355	0.009822083	0.00348542	0.0016074361	0.0014499258	0.0022022764	0.003361737	0.004606708
147	0.0023406763	0.009709575	0.0034326992	0.0016024051	0.0014125317	0.0021842073	0.0033114224	0.0045604897
148	0.0023076353	0.009629152	0.003403921	0.0015680059	0.001399461	0.0021471092	0.0033003576	0.0045198384
149	0.0022596421	0.009570092	0.0033604268	0.0015595261	0.001377104	0.002123818	0.0032495167	0.004486099
150	0.0022436043	0.009378365	0.0033441356	0.0015417696	0.0013478476	0.00207825	0.0032184294	0.004420598
151	0.002188512	0.0093161585	0.0033253531	0.0015220438	0.0013210443	0.0020602194	0.0031645186	0.004345608
152	0.0021611706	0.009189437	0.0032406687	0.0015112483	0.0013036715	0.0020202906	0.0031316576	0.004324683
153	0.0021500587	0.009099035	0.0032223319	0.0014971825	0.0012687782	0.0020034122	0.0031184857	0.0043064994
154	0.002107639	0.009053453	0.0031812568	0.0014788039	0.0012660655	0.0019888624	0.0030725347	0.0042382707
155	0.0020790657	0.008961338	0.0031382043	0.0014553062	0.001225656	0.0019614683	0.0030523457	0.0042048288
156	0.0020615016	0.008861053	0.0031144058	0.0014362116	0.0012229239	0.0019211022	0.0030285565	0.004152582
157	0.0020562068	0.0087179	0.0030950096	0.0014306062	0.0011989488	0.00190297	0.0029875848	0.004130793
158	0.0020401338	0.008711168	0.0030722823	0.0014069786	0.0011939532	0.0018845578	0.002957473	0.004063938
159	0.0019906359	0.008562217	0.0030249155	0.001397389	0.0011723595	0.0018744199	0.0029179438	0.0040075663
160	0.0019634701	0.008464322	0.00301467	0.001385486	0.0011589249	0.001838183	0.0028608516	0.0039830357
161	0.001936003	0.008401417	0.0029391039	0.0013781026	0.0011443517	0.0018171752	0.0028425325	0.003971697
162	0.0018950797	0.008323152	0.0029062587	0.001365931	0.0011240606	0.0018033247	0.0028201467	0.0039206115
163	0.0018785076	0.008260948	0.0028729318	0.0013394738	0.001086104	0.0017787762	0.002772309	0.0038519972
164	0.0018611741	0.008161437	0.002853069	0.0013152509	0.0010755201	0.0017450365	0.0027515977	0.0038143597
165	0.0018364505	0.008141826	0.0028084535	0.0013029445	0.0010487327	0.0017397205	0.0027127515	0.0037989076
166	0.0018113103	0.008004751	0.0027688062	0.0012908413	0.0010324627	0.0017224817	0.0026376562	0.0037590293
167	0.0017878663	0.007964982	0.002750387	0.001279844	0.0010138574	0.0016844043	0.002604197	0.0037451468
168	0.0017745058	0.0079043815	0.002742446	0.0012729318	0.0009994411	0.0016686345	0.0025989362	0.003715424
169	0.0017609007	0.007860188	0.002710122	0.0012611974	0.0009941639	0.0016494977	0.0025371914	0.003672579
170	0.001746902	0.007776857	0.0026657302	0.0012474352	0.0009563854	0.0016206	0.0025330265	0.0036592893
171	0.0017246589	0.007666824	0.0026341677	0.0012329683	0.00092940155	0.0016006966	0.0025168404	0.0035650318
172	0.0017027387	0.0076312637	0.002600297	0.001226884	0.0009244206	0.0015862333	0.0024815593	0.003512543
173	0.0016569792	0.0074650478	0.0025766238	0.0012146714	0.0009109464	0.0015507945	0.002450739	0.0034733166
174	0.0016408584	0.007412516	0.0025432252	0.0011867129	0.0008885149	0.0015471906	0.0024250224	0.0034276631
175	0.001615074	0.0073751127	0.0025037576	0.001180371	0.0008848999	0.0015161965	0.002395451	0.003405157
176	0.0015922284	0.0072430847	0.002474728	0.0011634228	0.00087049574	0.0014995144	0.0023783287	0.0033548004
177	0.0015647947	0.007186788	0.0024322371	0.0011475378	0.0008453414	0.0014837468	0.0023573216	0.0033352308
178	0.00153667	0.0070441584	0.0023790528	0.0011400678	0.000840444	0.0014574444	0.0023142574	0.0033185955
179	0.0015204678	0.007004337	0.0023575383	0.0011288273	0.00082466763	0.0014464619	0.0022899779	0.0032931613
180	0.0014915925	0.00699364	0.0023428623	0.0011145069	0.0008174565	0.0014209461	0.002257658	0.0032478992
181	0.001446317	0.006823126	0.002300268	0.0011038828	0.00079686963	0.0014040981	0.002206109	0.0031787276
182	0.0014422731	0.0068031834	0.002268163	0.0010799329	0.00078206486	0.0013875414	0.0021654435	0.003133496
183	0.0014087671	0.006674671	0.0022503869	0.0010760485	0.00077344006	0.0013793493	0.0021368908	0.003083865
184	0.001398447	0.0066037644	0.0022302251	0.0010648165	0.0007582356	0.0013398583	0.002109726	0.0030456572
185	0.0013938482	0.0064927908	0.0021907818	0.0010540589	0.00075123605	0.0013372024	0.0021084757	0.0030277479
186	0.0013703946	0.0064558983	0.002173717	0.0010390166	0.0007367842	0.0013346068	0.0020683769	0.0029946063
187	0.0013516648	0.0063973838	0.0021597417	0.0010135126	0.0007228847	0.0012983913	0.0020290515	0.0029613802
188	0.001309394	0.006297134	0.0021274632	0.0010072332	0.00070122216	0.0012826263	0.0020003666	0.0029358363
189	0.0012853937	0.0062139267	0.0020898015	0.0009828164	0.0006781457	0.0012568252	0.0019865069	0.0028965122
190	0.0012501482	0.0061511802	0.0020630383	0.0009772908	0.00066903693	0.0012416152	0.0019568396	0.0028588169
191	0.0012122146	0.006084511	0.0020075208	0.0009469436	0.00065670337	0.0012218944	0.0019417517	0.0028316474
192	0.0012066223	0.0059462837	0.0019944229	0.00094607356	0.0006508213	0.0011979896	0.0019309507	0.0027847304
193	0.0011974266	0.0058967713	0.0019600915	0.0009300595	0.0006363534	0.0011888804	0.0018881195	0.0027615954
194	0.0011867101	0.0058205705	0.0019447778	0.00092060247	0.0006321175	0.0011752961	0.0018618952	0.0027086618
195	0.001152846	0.0057087354	0.0019171853	0.000911084	0.0006162147	0.0011529191	0.0018323385	0.002698865
196	0.0011301682	0.005660592	0.0018964382	0.0009049647	0.0006027455	0.0011353825	0.0017972485	0.0026302116
197	0.0011080491	0.0056200926	0.0018430942	0.0008927777	0.00059854006	0.0011185369	0.0017723432	0.0025950072
198	0.001077723	0.0054983534	0.0018377871	0.00086988125	0.00058895856	0.0011013842	0.0017491691	0.0025632437
199	0.001062914	0.005459761	0.0018176263	0.00085690984	0.0005732238	0.0010806767	0.001729608	0.0025210378
200	0.0010424273	0.0053480035	0.0017950933	0.0008364051	0.00056137453	0.0010733078	0.0016960712	0.002500271
201	0.0010298803	0.0052848905	0.0017781681	0.00082501664	0.0005419684	0.0010616698	0.0016957984	0.0024877028
202	0.0010179792	0.005242087	0.0017708844	0.0008205424	0.0005382426	0.0010463801	0.0016617262	0.0024613063
203	0.0009884337	0.005197002	0.001702049	0.0008095925	0.00052622065	0.0010377943	0.0016145697	0.002422393
204	0.000968798	0.0050252094	0.0016794526	0.0007955128	0.0005111361	0.0010196663	0.0015979058	0.0023896585
205	0.0009574977	0.0050073266	0.0016553354	0.0007896583	0.0005026097	0.0009865724	0.0015697938	0.0023733359
206	0.00093916914	0.004896126	0.0016316843	0.0007772369	0.0005005667	0.0009630416	0.001546539	0.0023254764
207	0.00092845515	0.0048307483	0.0016198467	0.0007743118	0.00048882404	0.0009396368	0.0015123613	0.0023095987
208	0.00091741025	0.0047919215	0.0015672321	0.0007573612	0.00048498076	0.0009307445	0.0014905039	0.0022612514
209	0.00089031307	0.0047537433	0.0015625944	0.0007512174	0.00047913857	0.0009231593	0.0014635641	0.0022336734
210	0.0008643107	0.0046902965	0.001549412	0.0007493735	0.00045219608	0.0009033411	0.0014446167	0.002226564
211	0.00085491367	0.0045900834	0.0015075887	0.0007416908	0.00045001847	0.0008875031	0.0013937025	0.0021478808
212	0.0008495525	0.004519963	0.0014560961	0.00072980137	0.00044551847	0.0008810986	0.001384084	0.0021103786
213	0.0008223561	0.004443864	0.0014397599	0.0007170437	0.00043436547	0.0008753256	0.001338104	0.0020673603
214	0.0007884264	0.004409637	0.0014001203	0.0006999102	0.00042898217	0.00084529875	0.0013141799	0.0020236748
215	0.00078564376	0.004308025	0.0013672656	0.0006803355	0.0004193484	0.0008355079	0.0012838108	0.0020018506
216	0.0007567593	0.0042630397	0.0013561037	0.0006687525	0.00041556385	0.0008235986	0.001262662	0.001975768
217	0.0007496252	0.004214275	0.0013089436	0.0006670775	0.00040727493	0.00079697993	0.0012371736	0.0019472224
218	0.00073608913	0.00416385	0.0012994179	0.00064729294	0.00039272636	0.0007906434	0.001233237	0.001897885
219	0.0007180621	0.004112866	0.0012827226	0.00064051984	0.0003834715	0.0007836632	0.0012023713	0.0018600071
220	0.00070419034	0.0040057027	0.0012498354	0.00062282843	0.0003760537	0.0007597229	0.0011678609	0.0018431032
221	0.00069984107	0.003991873	0.0012213838	0.0006187604	0.0003719749	0.0007447331	0.0011439678	0.0018023791
222	0.0006846921	0.0038431196	0.0012114014	0.0006058762	0.00036349753	0.0007353132	0.001126324	0.0017832037
223	0.00066031434	0.003780074	0.0012029645	0.0005941996	0.0003612947	0.00071461743	0.0010965995	0.0017641798
224	0.00064980757	0.0036921857	0.0011680861	0.00058399414	0.00034653497	0.0007100702	0.0010736589	0.0017186028
225	0.0006201557	0.003608887	0.0011603727	0.0005659064	0.0003426829	0.0006971148	0.0010443397	0.0016863203
226	0.0006108374	0.0035411422	0.001119789	0.0005585986	0.0003417113	0.00068298756	0.0010315892	0.0016548905
227	0.0006050521	0.0035228014	0.0011083081	0.00055294443	0.000338106	0.0006645105	0.0009963725	0.0015996981
228	0.0005850161	0.0034728725	0.00106899	0.00054417993	0.000321046	0.00065178296	0.0009855297	0.0015816096
229	0.0005689624	0.0033286775	0.001032649	0.00052737474	0.00031549996	0.0006413418	0.0009785504	0.0015592712
230	0.00056153676	0.0032393206	0.0010256601	0.00051004376	0.0003088349	0.00061979436	0.0009497215	0.0015311061
231	0.00054976536	0.00315019	0.0010069207	0.00049845217	0.00029774362	0.00061651325	0.0009189259	0.0015007182
232	0.00053887593	0.0031252387	0.00097312394	0.00048759006	0.00029291122	0.00059435086	0.00085785985	0.0014734268
233	0.0005355605	0.003086904	0.00094008935	0.00048232017	0.00029200985	0.0005888291	0.00085123023	0.0014343153
234	0.00051927275	0.0030308352	0.00092791143	0.00046468023	0.00028145566	0.0005741112	0.00084470876	0.0013945586
235	0.0004998491	0.0030186223	0.00088593055	0.00045755808	0.00027600295	0.00056027604	0.0008168884	0.001377569
236	0.0004908088	0.0029139924	0.0008650688	0.00045027942	0.00027404792	0.00055145123	0.0008146577	0.0013680991
237	0.00047128333	0.002895316	0.0008513511	0.0004442893	0.000261138	0.0005511986	0.0007918413	0.0013446728
238	0.000465874	0.0028328851	0.00084395485	0.0004255727	0.00025828314	0.000536893	0.00076807075	0.0012967443
239	0.0004555348	0.0027540154	0.0008260516	0.00042056627	0.0002427693	0.00050933065	0.00074495183	0.0012706523
240	0.00044295314	0.002719066	0.0007942177	0.0004159182	0.00023724692	0.00049828447	0.0007138014	0.0012338698
241	0.0004273892	0.0026646582	0.0007791222	0.00041177924	0.00023203982	0.00048707277	0.0006900302	0.0012083745
242	0.0004196051	0.002573506	0.00075585995	0.00039003554	0.00022471773	0.00047702494	0.0006797012	0.0011803041
243	0.00040705292	0.0025031324	0.00073834363	0.00038758348	0.0002187226	0.0004706443	0.00067028723	0.0011631428
244	0.00038659447	0.0024991813	0.00072414783	0.0003718655	0.0002125273	0.00045476828	0.0006323775	0.0011428318
245	0.0003732256	0.0023874969	0.0007144005	0.00035963074	0.00021016409	0.00044295148	0.00062922214	0.0011108767
246	0.00036495677	0.0023634376	0.00068427937	0.00035334358	0.00020661124	0.00043364742	0.0006154266	0.0010547972
247	0.00035667807	0.0022918335	0.0006623451	0.00034400754	0.00020498488	0.00042397127	0.00059852423	0.0010123145
248	0.00034997656	0.0022211778	0.000640437	0.00034094215	0.00019474492	0.00040784615	0.00057605124	0.0009971802
249	0.00033759093	0.0021406107	0.00061341503	0.00032728902	0.00018900997	0.0004020911	0.00056233077	0.0009719238
250	0.00032225068	0.0020069089	0.0005958103	0.00031880804	0.0001773487	0.00039169224	0.0005536142	0.0009486693
251	0.0003111669	0.0019622338	0.0005687223	0.00030410234	0.00017130544	0.00038328647	0.00053291087	0.00091752596
252	0.00029618578	0.0019097684	0.00054635695	0.00030309107	0.00016737902	0.00038140255	0.0005200916	0.0008875546
253	0.0002911527	0.001829096	0.000513372	0.0002825131	0.00016189532	0.00036799556	0.0004974419	0.00084538123
254	0.00028491544	0.0017883334	0.0005098581	0.00027859848	0.00015976618	0.0003540374	0.00046276543	0.00080856873
255	0.0002769861	0.0016831509	0.00050625205	0.0002667092	0.00014937982	0.0003448355	0.0004512561	0.0007718822
256	0.00025986906	0.0016631641	0.00047430288	0.00026476663	0.00014415674	0.00033499137	0.00044311007	0.0007488822
257	0.00025754335	0.0016218133	0.0004595137	0.00026121867	0.00014215652	0.0003249476	0.0004250134	0.00072444323
258	0.00024163276	0.0015792439	0.00044777454	0.0002563572	0.00013692911	0.0003020753	0.00038050005	0.00067427824
259	0.00023354331	0.0014877077	0.00040911476	0.0002476847	0.00012811365	0.00028242814	0.00035152148	0.00065990875
260	0.00021451594	0.0014485378	0.00039751138	0.0002343513	0.0001252385	0.00028083834	0.00034199128	0.00064382865
261	0.00021145806	0.00137797	0.00037559224	0.00023226194	0.0001247872	0.00027395887	0.00033374963	0.0006050067
262	0.00020557588	0.0013495474	0.00036194298	0.0002245383	0.00011509174	0.00025801366	0.00031698032	0.00059528457
263	0.00019672273	0.0012347847	0.000359279	0.00020899189	0.00011263048	0.00024846508	0.00030135247	0.00057690137
264	0.00018360604	0.0011923667	0.0003475417	0.00019721534	0.00010743494	0.00022905348	0.00029105705	0.00054119225
265	0.00017634325	0.0010853865	0.00033146385	0.000184686	9.93469e-05	0.00022531774	0.00028890098	0.0005211431
266	0.00017195217	0.0010351025	0.00030633653	0.00018111286	9.6274714e-05	0.00021515352	0.0002540222	0.0005126393
267	0.00016337362	0.0010294118	0.0002858628	0.0001666952	9.399778e-05	0.00020316418	0.000242344	0.00048860273
268	0.00015338558	0.0010237967	0.00027934977	0.00016528343	8.774828e-05	0.00019816101	0.00023916227	0.00043865116
269	0.00014531286	0.00094925135	0.00025702215	0.00016022418	8.36633e-05	0.00019063365	0.0002191621	0.0003954112
270	0.00013856724	0.00091149285	0.0002421277	0.00015366887	8.0489735e-05	0.00017804411	0.00021602333	0.00037914616
271	0.00012389463	0.0007959948	0.00023228381	0.00014140595	7.444129e-05	0.00016935523	0.00020445639	0.00037191145
272	0.00011669709	0.0007443643	0.00021924061	0.00012752619	7.300437e-05	0.00015674309	0.00019924619	0.0003642334
273	0.000114269686	0.0007240231	0.00021790266	0.00012221588	7.0264105e-05	0.00015364245	0.00019119072	0.0003404009
274	0.00010700095	0.0007146583	0.0002025497	0.00011615298	6.518384e-05	0.00014661322	0.00017748354	0.00031812
275	0.000102101	0.000684997	0.00019679288	0.00011241822	6.37009e-05	0.00014026616	0.00016041267	0.00031186052
276	9.539171e-05	0.00066925894	0.00018851065	0.00010312719	6.096883e-05	0.00013658122	0.00015755973	0.0002987618
277	8.990565e-05	0.0005958338	0.00017964769	0.000101597936	5.646954e-05	0.00013173629	0.00014609737	0.00027182663
278	8.4155305e-05	0.00058975193	0.000166446	9.5586656e-05	5.4351633e-05	0.00011967584	0.00014434743	0.00027011638
279	7.549178e-05	0.0005628736	0.00016287834	8.872924e-05	4.9274986e-05	0.000116511525	0.00013067079	0.00024853015
280	7.477653e-05	0.00051794265	0.00015352851	8.638023e-05	4.8985858e-05	0.000106021034	0.0001271148	0.0002226894
281	6.795972e-05	0.0004906577	0.00014083697	7.995195e-05	4.4705474e-05	0.000104377774	0.00011345753	0.00020617181
282	6.495947e-05	0.00045658537	0.00012663582	7.802071e-05	4.0287057e-05	0.00010075862	9.977336e-05	0.0001905744
283	6.333533e-05	0.00040436498	0.00012047414	7.1461065e-05	3.8015238e-05	9.6184725e-05	9.152675e-05	0.0001795377
284	5.4722612e-05	0.00037905105	0.00010412294	6.3729436e-05	3.6100464e-05	8.0528574e-05	8.831533e-05	0.00016384151
285	5.068528e-05	0.00032978645	9.5851035e-05	5.9326274e-05	3.2690914e-05	7.909772e-05	6.422057e-05	0.00014788217
286	4.3511303e-05	0.00031929096	7.4999014e-05	5.419161e-05	2.7011785e-05	7.6043376e-05	5.7253797e-05	0.00012569691
287	3.8643728e-05	0.00025430435	7.345459e-05	5.0528462e-05	2.4957859e-05	6.409843e-05	5.5778724e-05	0.0001121761
