# Supplementary material for: Extending the range of graph neural networks with global encodings
Source: Nat Commun. 2026 Feb 18;17:1855. doi: 10.1038/s41467-026-69715-3 (PMC12920779; doi:10.1038/s41467-026-69715-3)
Supplement: Supplementary file 3 — Source Data [file 41467_2026_69715_MOESM3_ESM.zip › 674103_1_data_set_12246662_t9wz2j/source_data/table_1.csv]

System	Model	MAE_energy_kcal_mol	MAE_energy_err	MAE_forces_kcal_mol_A	MAE_forces_err	Rel_inference_time	Rel_inference_time_err	Rel_memory_peak	Rel_memory_peak_err
DHA	Baseline	0.199	0.004	0.238	0.004
DHA	Ewald MP	0.191	0.003	0.243	0.002	3.351	0.021	1.695	0.004
DHA	Neural P3M	0.113	0.007	0.126	0.007	2.802	0.118	3.967	0.010
DHA	RANGE	0.110	0.002	0.160	0.004	1.471	0.007	1.216	0.003
CC	Baseline	0.37	0.06	0.285	0.006
CC	Ewald MP	0.36	0.08	0.289	0.006	1.49	0.02	1.544	0.001
CC	Neural P3M	0.18	0.06	0.182	0.034	1.40	0.05	1.789	0.001
CC	RANGE	0.22	0.03	0.211	0.005	1.24	0.02	1.166	0.001
DW	Baseline	0.96	0.19	0.71	0.02
DW	Ewald MP	0.89	0.11	0.73	0.03	1.44	0.02	1.367	0.003
DW	Neural P3M	0.40	0.08	0.56	0.03	1.59	0.14	2.415	0.003
DW	RANGE	0.47	0.06	0.52	0.02	1.57	0.03	1.125	0.002
