# Supplementary material for: Extending the range of graph neural networks with global encodings
Source: Nat Commun. 2026 Feb 18;17:1855. doi: 10.1038/s41467-026-69715-3 (PMC12920779; doi:10.1038/s41467-026-69715-3)
Supplement: Supplementary file 3 — Source Data [file 41467_2026_69715_MOESM3_ESM.zip › 674103_1_data_set_12246662_t9wz2j/source_data/table_si3.csv]

Type	Model	NaCl_MAE_energy_meV_atom	NaCl_MAE_forces_meV_A	AuMgO_MAE_energy_meV_atom	AuMgO_MAE_forces_meV_A	Biodimers_MAE_energy_meV_atom	Biodimers_MAE_forces_meV_A
Baseline	SchNet	0.052	31.6	0.56	46.6	1.24	6.2
Baseline	PaiNN	0.050	27.6	0.57	37.4	1.08	5.8
Baseline	SO3krates	0.049	24.8	0.62	40.9	0.77	5.8
Baseline	MACE	0.049	25.2	0.0027	14.7	1.54	7.0
+RANGE	SchNet	0.0013	8.5	0.0030	19.9	0.14	4.3
+RANGE	PaiNN	0.0011	7.0	0.0032	15.9	0.10	4.3
+RANGE	SO3krates	0.0007	5.6	0.0075	13.3	0.14	3.4
+RANGE	MACE	0.0077	6.3	0.0007	10.5	0.69	5.2
