# Supplementary material for: Extending the range of graph neural networks with global encodings
Source: Nat Commun. 2026 Feb 18;17:1855. doi: 10.1038/s41467-026-69715-3 (PMC12920779; doi:10.1038/s41467-026-69715-3)
Supplement: Supplementary file 3 — Source Data [file 41467_2026_69715_MOESM3_ESM.zip › 674103_1_data_set_12246662_t9wz2j/source_data/table_si4.csv]

Architecture	Model	MAE_energy_meV_atom	MAE_energy_err	MAE_forces_meV_A	MAE_forces_err
SchNet	Baseline 4A	0.22	0.02	60.6	0.3
SchNet	Baseline 5A	0.19	0.02	58.2	0.2
SchNet	Baseline 7A	0.17	0.02	56.4	0.5
SchNet	Baseline 9A	0.17	0.02	55.4	0.5
SchNet	RANGE 4A (1xM)	0.068	0.012	34.6	0.2
SchNet	RANGE 4A (2xM)	0.063	0.007	34.3	0.2
SchNet	RANGE 4A (3xM)	0.067	0.008	34.0	0.2
SchNet	RANGE-NR 4A (2xM)	0.068	0.008	34.8	0.2
SchNet	RANGE-NR 4A (3xM)	0.071	0.010	35.0	0.4
PaiNN	Baseline 4A	0.034	0.006	22.6	0.2
PaiNN	Baseline 5A	0.030	0.006	21.1	0.1
PaiNN	Baseline 7A	0.028	0.008	20.7	0.2
PaiNN	Baseline 9A	0.028	0.005	20.6	0.1
PaiNN	RANGE 4A (1xM)	0.024	0.005	18.4	0.2
PaiNN	RANGE 4A (2xM)	0.021	0.004	18.1	0.3
PaiNN	RANGE 4A (3xM)	0.021	0.006	17.9	0.2
PaiNN	RANGE-NR 4A (2xM)	0.024	0.006	18.6	0.3
PaiNN	RANGE-NR 4A (3xM)	0.022	0.004	18.8	0.2
