# Supplementary material for: Extending the range of graph neural networks with global encodings
Source: Nat Commun. 2026 Feb 18;17:1855. doi: 10.1038/s41467-026-69715-3 (PMC12920779; doi:10.1038/s41467-026-69715-3)
Supplement: Supplementary file 3 — Source Data [file 41467_2026_69715_MOESM3_ESM.zip › 674103_1_data_set_12246662_t9wz2j/source_data/table_si5.csv]

Architecture	Model	MAE_energy_meV_atom	MAE_energy_err	MAE_forces_meV_A	MAE_forces_err
SchNet	Baseline 5A	0.222	0.014	29.9	0.2
SchNet	RANGE 5A (1xM)	0.049	0.003	16.9	0.2
SchNet	RANGE 5A (2xM)	0.047	0.001	16.6	0.3
SchNet	RANGE 5A (3xM)	0.046	0.003	16.2	0.2
SchNet	RANGE-NR 5A (2xM)	0.056	0.004	18.0	0.7
SchNet	RANGE-NR 5A (3xM)	0.064	0.002	18.7	0.3
PaiNN	Baseline 5A	0.066	0.005	16.2	0.2
PaiNN	RANGE 5A (1xM)	0.035	0.002	12.7	0.2
PaiNN	RANGE 5A (2xM)	0.035	0.003	12.6	0.3
PaiNN	RANGE 5A (3xM)	0.037	0.003	12.5	0.4
PaiNN	RANGE-NR 5A (2xM)	0.049	0.006	14.7	0.6
PaiNN	RANGE-NR 5A (3xM)	0.063	0.007	16.6	0.9
