# Supplementary material for: Extending the range of graph neural networks with global encodings
Source: Nat Commun. 2026 Feb 18;17:1855. doi: 10.1038/s41467-026-69715-3 (PMC12920779; doi:10.1038/s41467-026-69715-3)
Supplement: Supplementary file 3 — Source Data [file 41467_2026_69715_MOESM3_ESM.zip › 674103_1_data_set_12246662_t9wz2j/source_data/table_si6.csv]

Architecture	Model	MAE_energy_meV_atom	MAE_energy_err	MAE_forces_meV_A	MAE_forces_err	Inference_time_s	Inference_time_err	Memory_peak_MB	Memory_peak_err
SchNet	Baseline 5A	0.222	0.014	29.9	0.2	0.446	0.009	8074	2
SchNet	Baseline 7A	0.176	0.009	28.5	0.3	0.552	0.008	13137	2
SchNet	Baseline 9A	0.166	0.003	28.4	0.3	0.637	0.008	17012	1
SchNet	Baseline 12A	0.150	0.005	28.3	0.2	0.714	0.007	20187	1
SchNet	RANGE 5A	0.046	0.003	16.2	0.2	0.690	0.007	13089	4
SchNet	RANGE 7A	0.043	0.001	16.0	0.3	0.801	0.010	17858	4
SchNet	RANGE 9A	0.042	0.001	16.0	0.04	0.880	0.007	21521	5
SchNet	RANGE 12A	0.045	0.002	16.4	0.2	0.958	0.009	24548	4
PaiNN	Baseline 5A	0.066	0.005	16.2	0.2	1.01	0.01	7010	2
PaiNN	Baseline 7A	0.052	0.001	15.4	0.1	1.38	0.02	11333	3
PaiNN	Baseline 9A	0.049	0.002	15.4	0.1	1.79	0.03	14439	3
PaiNN	Baseline 12A	0.045	0.002	15.5	0.1	1.99	0.02	16749	3
PaiNN	RANGE 5A	0.036	0.003	12.5	0.4	1.4	0.02	8455	4
PaiNN	RANGE 7A	0.027	0.001	11.6	0.3	1.79	0.08	12780	4
PaiNN	RANGE 9A	0.026	0.001	11.5	0.2	2.19	0.02	15892	5
PaiNN	RANGE 12A	0.026	0.001	11.7	0.3	2.38	0.02	18206	5
SO3krates	Baseline 5A	0.061	0.003	16.9	0.1	1.17	0.03	7505	5
SO3krates	Baseline 7A	0.059	0.003	17.0	0.2	1.54	0.02	12124	5
SO3krates	Baseline 9A	0.056	0.001	16.9	0.3	1.80	0.08	15628	4
SO3krates	Baseline 12A	0.057	0.003	17.6	0.6	2.17	0.02	18167	6
SO3krates	RANGE 5A	0.035	0.003	12.8	0.3	1.58	0.04	9077	13
SO3krates	RANGE 7A	0.032	0.002	12.5	0.3	1.93	0.04	13684	6
SO3krates	RANGE 9A	0.031	0.002	12.5	0.3	2.15	0.03	17202	6
SO3krates	RANGE 12A	0.032	0.002	13.0	0.1	2.53	0.07	19734	6
MACE	Baseline 5A	0.133	0.029	13.8	0.3	2.25	0.04	13193	0
MACE	Baseline 7A	0.209	0.049	17.5	0.3	2.72	0.02	21298	1
MACE	Baseline 9A	0.308	0.046	21.7	0.4	3.07	0.02	27065	1
MACE	Baseline 12A	0.545	0.067	30.8	1.3	3.34	0.09	31211	0
MACE	RANGE 5A	0.057	0.008	10.4	0.3	2.48	0.10	13663	1
MACE	RANGE 7A	0.068	0.006	12.8	0.3	2.93	0.02	21769	0
MACE	RANGE 9A	0.103	0.014	15.9	0.9	3.28	0.02	27539	2
MACE	RANGE 12A	0.202	0.017	22.7	1.4	3.55	0.05	31683	1
